# Supplementary material for: Alternative Oxidase Alleviates Mitochondrial Oxidative Stress during Limited Nitrate Reduction in Arabidopsis thaliana
Source: Biomolecules. 2024 Aug 11;14(8):989. doi: 10.3390/biom14080989 (PMC11353033; doi:10.3390/biom14080989)
Supplement: Supplementary file 1 [file biomolecules-14-00989-s001.zip]

Archive with 2 entries (2 files):
- SUP_FIGURES_Otomaru.pdf
- SUP_TABLES_Otomaru.xlsx
