# Supplementary material for: Alternative Oxidase Alleviates Mitochondrial Oxidative Stress during Limited Nitrate Reduction in Arabidopsis thaliana
Source: Biomolecules. 2024 Aug 11;14(8):989. doi: 10.3390/biom14080989 (PMC11353033; doi:10.3390/biom14080989)
Supplement: Supplementary file 1 [file biomolecules-14-00989-s001.zip › SUP_TABLES_Otomaru.xlsx]

## Sheet: Table S1
Supplementary Table S1. Primer sequences
AGI No.	Gene name	Primer 1 (5'->3')		Primer 2 (5'->3')
AT3G53750	ACT3	GGCTAACCGTGAGAAGATGA		CGACCTGCAAGATCAAGACG
AT1G77120	ADH1	GCTGGAGGGATTGTTGAGAGTG		ATCGGCAACACATGATCTCCT
AT1G32870	ANAC013	ACCAGACAGATAAACAATGGATCA		CAGAAGGAACAGGGTTTAGGAA
AT2G43000	ANAC042/JUB1	TACGATCCTTGGGATCTTCC		GTTTGGTCGAACGCTATTCC
AT3G22370	AOX1a	CCGATTTGTTCTTCCAGAGG		GCGCTCTCTCGTACCATTTC
AT5G09470	DIC3	AATCTTCCCGTGAAACCTTACC		AAGGAAATGCTGCCGATGAGA
AT5G12860	DIT1	CGCCGACGACGCTACAACCATG		GAAGAAGGAGGACGAGGGAGA
AT2G29990	NDA2	CGAGAGCAAGGACGCAAAAG		CAGTAGGCCGAGATTGAGAC
AT4G05020	NDB2	GAACCAAGAGCGAAAATGAGA		AGTCCACCACCACTGATCGT
AT5G25930	NUT/HSL3	CTGTTGCTGGATCCTTTGG		TTTGTGTGTTCATCTCCGTTG
AT4G33070	PDC1	CAAGCCGACGAACGGCGACG		CGCGTCGCAGTAGTTGATGG
AT3G30775	PRODH1	AGCTGCCAAATCTTTACCAACATC		GCTTCCATGAGAGTTTGAAGTTCG
AT5G38710	PRODH2	GCTGCTAAAACCCTACCTTCG		ACAGAGGACTTAAGCCGGAG
AT2G29350	SAG13	TCGTGACCAACGAGTGAAAC		CCACATTGTTGACGAGGATG
AT2G21640	UPOX	GGCTTCCCAGACAAATCAAACC		AGTGGCGTTATCATCCTTCACC
AT2G38470	WRKY33	CTCGTGGTAGCGGTTACGCC		CCTTTGCTCTAGAGAATCCACC

## Sheet: Table S2
Supplementary Table S2. Read counts data from three indepdendent RNA-seq experiments.
AGI No.	Col_1st	aox1a-1_1st	aox1a-2_1st	nr_1st	aox1a-1nr_1st	aox1a-2nr_1st	Col_2nd	aox1a-1_2nd	aox1a-2_2nd	nr_2nd	aox1a-1nr_2nd	aox1a-2nr_2nd	Col_3rd	aox1a-1_3rd	aox1a-2_3rd	nr_3rd	aox1a-1nr_3rd	aox1a-2nr_3rd
AT1G01010.1	37	36	60	73	66	51	32	33	49	47	52	65	31	35	20	32	33	28
AT1G01020.1	236	133	178	231	214	148	160	156	179	140	178	134	154	107	128	101	101	112
AT1G01020.2	217	124	160	198	188	131	148	149	160	124	163	118	142	100	113	92	93	101
AT1G01030.1	23	28	47	39	37	34	23	23	39	25	28	38	30	15	23	24	20	25
AT1G01040.1	496	372	674	690	594	439	451	449	510	375	523	450	428	325	344	278	269	260
AT1G01040.2	483	359	650	657	573	420	430	425	492	361	495	425	408	315	333	264	261	249
AT1G01046.1	0	2	4	4	5	1	2	1	1	1	4	0	2	1	2	1	0	0
AT1G01050.1	692	551	773	739	736	509	526	559	573	383	479	504	549	397	479	324	386	311
AT1G01060.1	539	500	902	509	1145	632	698	467	789	303	647	848	331	267	253	117	226	368
AT1G01060.2	529	493	885	499	1121	622	691	463	776	296	637	834	328	265	250	115	225	359
AT1G01060.3	492	467	827	483	1071	563	644	432	730	275	603	780	314	251	236	107	207	344
AT1G01060.4	541	497	893	513	1148	631	695	470	786	295	649	837	329	264	255	117	223	372
AT1G01060.5	456	441	798	464	1034	540	626	415	710	262	579	749	306	243	233	107	202	317
AT1G01070.1	5	63	72	7	29	63	6	39	20	6	12	11	5	4	8	5	4	11
AT1G01070.2	5	59	67	7	25	60	5	34	17	6	11	9	5	5	6	5	3	9
AT1G01080.1	1009	1087	1512	1188	1076	737	1081	1067	1121	701	859	726	884	835	900	624	525	563
AT1G01080.2	918	1009	1397	1111	978	667	1002	999	1056	660	799	679	831	764	826	575	485	527
AT1G01090.1	2640	1837	2838	2729	2605	1870	2088	1912	2369	1593	2121	1808	1606	1259	1285	978	1021	960
AT1G01100.1	4510	2492	3535	2806	2751	2370	2140	2377	2609	1722	2183	1769	1967	1798	1678	1203	1272	1378
AT1G01100.2	5242	3020	4410	3459	3376	2899	2783	3010	3371	2220	2777	2294	2489	2283	2175	1566	1600	1804
AT1G01100.3	3941	2300	3474	2698	2617	2183	2226	2360	2729	1799	2209	1839	1950	1827	1710	1231	1243	1411
AT1G01100.4	4473	2477	3517	2786	2729	2358	2113	2359	2578	1700	2156	1753	1948	1780	1654	1182	1248	1359
AT1G01110.1	10	17	35	15	20	15	12	17	10	4	6	6	6	10	6	5	7	10
AT1G01110.2	12	21	46	15	23	19	19	18	14	6	9	6	7	13	10	6	7	12
AT1G01120.1	729	627	925	1055	1376	1010	623	431	524	436	819	563	440	357	373	352	454	431
AT1G01130.1	15	8	16	8	15	11	8	6	5	6	6	6	8	6	9	4	17	3
AT1G01140.1	424	329	481	364	444	434	354	346	364	248	350	270	296	227	257	179	194	197
AT1G01140.2	390	308	456	337	421	404	317	321	342	228	328	244	284	212	243	173	187	190
AT1G01140.3	402	307	453	348	424	402	345	334	338	238	330	254	279	215	240	170	186	185
AT1G01150.1	0	1	0	1	0	4	0	0	2	0	2	0	0	1	0	0	0	0
AT1G01160.1	298	269	412	364	325	275	291	266	245	217	274	203	242	220	258	172	167	182
AT1G01160.2	271	241	363	333	294	246	259	244	215	193	240	176	224	193	229	152	154	169
AT1G01170.1	511	375	423	336	331	289	235	281	271	212	224	201	322	224	227	172	177	199
AT1G01170.2	432	306	325	283	267	223	193	225	210	169	182	161	238	173	179	126	134	148
AT1G01180.1	48	40	45	50	56	16	50	43	37	35	52	34	52	38	42	36	33	30
AT1G01190.1	28	36	44	14	10	15	33	55	54	17	23	21	21	25	22	12	11	19
AT1G01200.1	19	7	24	13	14	16	12	17	20	5	4	15	16	6	8	11	7	6
AT1G01210.1	597	320	505	293	284	251	279	339	369	206	243	174	355	323	317	168	163	157
AT1G01220.1	375	276	425	324	241	216	285	298	290	156	198	171	244	200	221	119	121	126
AT1G01225.1	14	28	34	13	20	27	15	25	23	11	16	16	18	12	16	10	6	14
AT1G01230.1	232	146	178	183	165	125	153	141	141	138	193	150	167	102	112	117	112	101
AT1G01240.1	22	14	13	16	15	11	16	23	22	17	14	15	25	18	23	7	11	14
AT1G01240.2	22	15	14	16	13	11	16	23	24	17	10	13	26	17	23	7	12	13
AT1G01240.3	22	16	13	20	16	11	18	27	22	18	11	14	27	19	23	7	11	15
AT1G01250.1	58	23	40	28	33	20	33	40	43	19	33	39	55	26	35	19	24	31
AT1G01260.1	188	181	262	161	210	188	153	152	137	105	193	132	125	90	87	76	86	87
AT1G01260.2	182	171	241	147	192	169	140	138	130	100	176	123	117	85	79	73	78	74
AT1G01260.3	182	174	250	157	195	176	143	147	130	103	178	126	122	87	83	73	80	84
AT1G01280.1	0	0	1	0	0	0	0	0	0	0	0	0	0	0	0	0	0	0
AT1G01290.1	148	89	175	130	170	150	101	124	99	87	130	151	102	100	74	81	82	95
AT1G01290.2	140	83	163	129	160	148	98	117	98	93	132	149	102	92	68	77	75	90
AT1G01300.1	707	763	1059	675	692	609	920	927	997	636	837	489	750	613	733	439	390	391
AT1G01310.1	0	1	1	0	5	1	2	1	1	0	1	1	0	0	0	0	1	0
AT1G01320.1	10202	8084	15232	11579	10079	7156	10486	9471	10831	6202	7221	6559	8508	6762	6988	4758	4178	4256
AT1G01320.2	10110	8026	15107	11479	9968	7106	10367	9365	10740	6137	7172	6533	8445	6690	6913	4725	4160	4228
AT1G01340.1	29	19	28	29	75	61	32	37	29	32	75	54	20	19	25	15	36	59
AT1G01340.2	29	19	29	31	76	67	33	37	33	32	82	57	20	19	28	15	37	62
AT1G01350.1	269	217	304	282	297	229	189	195	187	188	269	205	188	148	176	162	137	146
AT1G01355.1	0	0	0	1	0	0	0	0	1	0	0	0	0	0	0	0	1	2
AT1G01360.1	60	50	93	64	83	38	54	39	57	49	60	48	55	35	49	49	45	42
AT1G01370.1	43	43	51	46	38	24	21	30	19	19	28	17	21	34	27	26	16	8
AT1G01370.2	45	44	52	48	39	26	22	34	19	18	28	17	22	34	26	27	16	8
AT1G01380.1	17	11	14	21	9	7	22	7	13	13	11	20	7	11	10	13	13	9
AT1G01390.1	100	116	192	66	80	39	75	85	125	42	48	49	114	97	137	34	45	45
AT1G01410.1	0	0	0	0	0	0	0	0	0	0	0	0	0	0	1	0	0	0
AT1G01420.1	220	165	249	216	193	117	215	200	244	169	173	179	211	161	186	112	117	91
AT1G01430.1	619	434	624	746	595	370	662	564	668	468	493	475	567	459	535	341	285	265
AT1G01440.1	149	132	197	180	203	117	140	118	121	138	142	95	83	75	97	75	79	75
AT1G01450.1	24	33	59	62	50	36	56	41	39	26	57	34	34	28	24	17	15	21
AT1G01453.1	1	0	0	0	0	0	0	0	0	0	0	0	0	0	0	0	0	0
AT1G01453.2	1	0	0	0	0	0	0	0	0	0	0	0	0	0	0	0	0	0
AT1G01470.1	808	558	722	1067	1073	815	712	650	732	1000	1486	1182	1093	604	705	749	915	637
AT1G01480.1	0	3	4	0	3	2	0	0	1	50	15	2	9	0	1	7	4	1
AT1G01480.2	0	3	4	0	2	2	0	0	1	44	13	2	9	0	0	5	4	1
AT1G01490.1	389	441	518	680	681	456	391	398	446	437	672	545	333	290	298	330	303	356
AT1G01490.2	375	412	471	625	636	428	359	347	402	405	618	478	310	273	278	307	287	342
AT1G01500.1	308	246	264	403	362	243	228	295	272	269	366	240	243	171	209	205	213	211
AT1G01510.1	481	392	535	467	472	386	380	393	388	256	381	305	331	274	288	229	204	220
AT1G01520.1	33	25	59	41	98	67	35	32	40	28	52	86	41	23	33	18	33	25
AT1G01530.1	0	1	0	0	1	1	0	1	1	1	1	0	0	0	0	0	1	0
AT1G01540.1	1061	668	1029	923	976	736	707	605	687	548	706	637	602	413	481	373	443	410
AT1G01540.2	1112	708	1088	968	1031	778	738	646	725	571	758	669	625	444	502	386	461	428
AT1G01550.1	782	811	1366	1187	1480	1071	940	952	990	852	1234	1104	867	640	793	639	745	789
AT1G01550.2	745	780	1306	1134	1423	1024	882	908	932	810	1184	1047	800	588	727	598	694	747
AT1G01560.1	2	17	11	14	66	53	12	2	6	59	216	32	16	3	4	18	47	70
AT1G01560.2	4	19	12	15	69	57	12	4	6	67	250	38	19	3	5	18	52	72
AT1G01570.1	35	37	31	19	39	26	12	24	14	14	10	9	23	10	15	10	12	7
AT1G01580.1	5	8	26	12	25	15	8	6	5	2	9	7	2	3	12	5	6	8
AT1G01590.1	2	2	2	1	0	0	0	0	0	1	1	0	1	1	1	1	0	1
AT1G01600.1	183	72	93	193	120	107	153	112	108	128	185	144	134	87	124	94	105	73
AT1G01610.1	922	590	890	1176	1046	681	784	667	793	788	930	816	634	453	528	413	450	359
AT1G01620.1	829	1283	1631	959	1169	1068	723	1002	962	603	874	661	731	665	693	470	508	547
AT1G01620.2	728	1132	1453	865	1039	958	659	898	856	543	776	604	662	596	610	410	456	485
AT1G01630.1	1228	832	1206	1371	1209	841	1100	943	1051	933	1102	975	1016	914	967	628	745	669
AT1G01640.1	7	5	11	10	10	8	3	8	3	7	5	1	4	2	5	4	9	7
AT1G01640.2	7	5	10	9	7	7	3	6	3	7	5	1	4	2	4	4	8	7
AT1G01650.1	292	221	368	204	201	178	320	285	316	179	244	171	228	164	158	111	99	106
AT1G01650.2	285	214	354	195	196	173	310	282	308	175	235	165	222	162	155	107	95	99
AT1G01660.1	9	4	5	4	10	5	12	3	8	3	4	7	12	1	6	1	1	4
AT1G01670.1	14	16	20	12	11	16	8	12	14	12	9	15	13	12	9	6	9	11
AT1G01680.1	1	0	3	0	2	1	4	3	1	5	2	4	3	2	1	0	1	1
AT1G01690.1	32	54	56	26	42	38	26	31	31	27	41	28	33	23	28	19	24	18
AT1G01695.1	1	0	0	2	2	2	1	1	0	1	2	1	0	0	0	0	2	0
AT1G01700.1	14	15	12	12	17	14	9	5	4	8	7	2	7	4	12	1	2	9
AT1G01710.1	334	315	437	454	446	301	329	283	367	287	393	321	290	244	274	223	208	222
AT1G01720.1	453	509	648	1048	1238	700	400	327	400	523	803	767	402	285	325	400	491	423
AT1G01725.1	36	32	35	58	47	50	29	27	46	36	49	43	29	21	27	27	33	36
AT1G01730.1	131	111	176	164	168	137	97	98	106	91	164	111	124	103	100	83	109	109
AT1G01740.1	97	68	100	100	100	57	66	86	81	67	81	84	78	58	74	51	43	45
AT1G01740.2	98	68	103	103	104	62	72	87	90	69	82	85	79	63	77	61	46	50
AT1G01750.1	5	1	8	2	4	8	1	2	8	3	1	3	3	4	3	0	1	1
AT1G01760.1	28	15	40	15	14	12	20	23	29	5	19	14	21	18	18	9	15	6
AT1G01770.1	132	135	207	126	136	86	127	135	134	68	123	81	103	80	80	55	48	57
AT1G01780.1	45	45	66	59	62	65	30	31	50	42	49	57	43	36	37	16	45	29
AT1G01790.1	2264	1649	2897	2006	2090	1261	2332	2126	2627	1312	2048	1569	2045	1622	1731	1078	1157	1090
AT1G01800.1	1134	614	922	901	778	636	605	579	607	584	713	567	623	489	573	400	449	390
AT1G01800.2	1063	566	870	856	738	594	562	548	564	548	672	530	586	458	535	365	416	368
AT1G01810.1	15	13	12	18	15	17	16	11	5	9	17	15	12	11	6	9	15	10
AT1G01820.1	855	543	791	844	744	619	623	571	702	570	808	641	556	451	502	448	450	437
AT1G01830.1	206	176	255	272	287	196	178	166	174	219	241	248	136	95	133	136	129	160
AT1G01830.2	211	183	264	283	293	205	188	170	179	228	251	255	145	101	138	143	134	161
AT1G01830.3	215	188	267	292	298	213	194	174	185	233	255	262	149	105	142	147	134	164
AT1G01840.1	51	30	46	39	38	30	26	23	29	34	30	20	32	31	26	21	16	22
AT1G01860.1	195	170	249	189	168	128	168	170	194	115	148	116	155	165	156	101	90	91
AT1G01880.1	28	25	22	22	20	14	14	20	21	20	12	11	17	16	13	14	11	11
AT1G01880.2	26	24	22	22	19	14	14	20	21	19	12	10	17	16	12	14	11	11
AT1G01900.1	117	119	209	133	140	161	90	126	164	87	139	91	96	77	82	68	68	70
AT1G01910.1	725	481	812	658	612	540	598	622	659	449	560	469	506	451	467	339	350	337
AT1G01910.2	814	526	889	717	676	590	664	681	724	493	612	536	562	501	518	376	381	374
AT1G01910.3	779	505	844	691	633	568	626	646	693	466	574	512	536	472	490	361	368	356
AT1G01910.4	734	490	822	666	626	550	612	629	666	456	569	476	518	457	475	346	355	337
AT1G01910.5	643	418	711	560	552	481	532	562	575	399	504	442	459	409	435	301	286	317
AT1G01920.1	304	208	312	257	266	197	199	196	207	154	222	145	175	151	165	115	125	126
AT1G01920.2	338	238	350	294	304	227	224	221	247	165	255	163	198	170	191	128	143	144
AT1G01930.1	201	177	218	247	183	163	156	175	180	131	155	135	164	116	130	112	106	98
AT1G01940.1	119	131	217	163	168	171	138	144	148	88	176	104	142	136	142	113	109	89
AT1G01950.1	285	231	473	413	447	342	274	246	256	234	322	297	191	190	205	183	177	184
AT1G01950.2	271	215	433	383	424	324	258	235	236	218	306	269	186	178	196	168	163	177
AT1G01950.3	279	223	447	400	436	335	266	241	248	225	316	286	187	183	198	173	170	181
AT1G01960.1	890	743	1273	1144	1047	822	976	904	948	748	960	774	687	503	540	400	360	382
AT1G01970.1	728	518	681	606	503	356	490	512	552	355	428	378	501	403	408	288	286	275
AT1G01980.1	0	0	0	0	0	0	0	0	0	0	0	0	0	1	0	0	0	0
AT1G01990.1	291	240	363	337	326	251	290	263	286	235	279	219	246	238	200	206	177	162
AT1G02000.1	120	95	146	127	124	107	94	76	108	73	111	82	96	53	75	36	54	61
AT1G02010.1	97	75	138	118	118	74	83	81	103	75	79	77	96	68	81	57	60	43
AT1G02010.2	79	59	113	104	104	62	70	62	82	62	71	59	80	58	68	44	52	33
AT1G02020.1	145	123	222	209	190	131	161	150	187	137	175	150	132	100	112	100	88	76
AT1G02020.2	142	117	212	203	182	125	154	142	180	133	168	141	130	95	108	96	83	69
AT1G02030.1	0	4	3	2	2	1	1	1	6	2	5	1	0	1	3	2	1	5
AT1G02050.1	64	53	92	86	84	66	54	58	73	45	45	69	53	48	43	47	37	45
AT1G02060.1	107	106	162	144	142	88	96	116	102	83	102	76	61	62	62	62	54	54
AT1G02065.1	14	8	12	17	19	14	21	19	21	15	19	13	28	7	15	13	11	13
AT1G02065.2	13	8	9	18	16	15	21	19	22	14	20	15	21	7	15	15	12	12
AT1G02070.1	1	1	2	2	1	1	0	1	0	0	2	1	1	2	2	0	1	0
AT1G02074.1	0	1	0	0	0	0	0	0	0	0	0	0	1	0	0	0	0	0
AT1G02080.1	864	883	1821	1585	1628	1093	1356	1252	1410	1023	1398	1201	1045	830	852	674	662	706
AT1G02080.2	874	900	1858	1618	1652	1106	1387	1273	1435	1051	1408	1215	1065	843	865	684	669	716
AT1G02090.1	498	357	529	492	512	435	335	369	367	301	414	327	417	333	346	274	273	252
AT1G02090.2	491	326	506	478	485	404	317	347	346	283	395	313	384	307	327	262	254	241
AT1G02090.3	529	355	543	494	511	431	344	370	377	308	424	334	406	330	348	282	266	262
AT1G02100.1	367	230	346	321	299	206	265	248	244	198	278	214	246	203	190	159	159	174
AT1G02100.2	303	202	302	300	269	192	223	209	216	174	258	183	218	177	162	140	145	148
AT1G02100.3	335	223	325	320	290	206	246	228	229	180	275	201	232	202	175	152	154	167
AT1G02110.1	317	280	502	437	433	302	324	328	333	271	320	290	333	234	277	187	179	167
AT1G02120.1	726	553	918	1079	981	702	837	672	774	726	1021	815	720	565	631	536	570	568
AT1G02130.1	319	339	474	408	429	300	277	286	313	257	384	310	356	238	273	187	216	187
AT1G02140.1	2243	1367	2011	1842	1701	1249	1223	1256	1300	1011	1369	1030	1086	972	1025	774	789	854
AT1G02145.1	257	201	278	251	207	170	205	192	224	137	168	157	183	146	177	114	103	130
AT1G02145.2	191	152	197	177	157	126	136	128	144	103	124	108	135	116	134	81	63	93
AT1G02145.3	266	210	289	264	217	174	221	203	236	145	175	162	190	153	188	116	105	133
AT1G02145.4	259	207	278	256	208	161	204	192	226	139	173	158	188	149	179	104	97	127
AT1G02150.1	2143	1733	2440	2237	1932	1593	1579	1693	1756	1241	1544	1305	1586	1334	1356	1058	983	919
AT1G02160.1	291	184	249	246	226	177	150	187	186	171	203	140	184	171	146	111	136	122
AT1G02160.2	252	166	218	230	211	162	131	156	163	149	178	131	170	158	127	97	112	109
AT1G02170.1	126	160	256	228	246	224	161	156	177	173	315	211	139	123	125	110	156	167
AT1G02180.1	64	53	88	58	41	50	39	50	36	28	43	36	40	33	27	28	27	15
AT1G02190.1	3	5	9	7	9	5	3	7	4	3	2	3	5	0	2	7	1	4
AT1G02190.2	3	5	7	7	8	4	3	7	4	3	1	3	5	0	2	7	1	4
AT1G02205.1	466	286	564	609	521	430	536	320	456	494	573	589	492	366	424	276	361	292
AT1G02205.2	466	292	584	629	539	438	556	328	476	512	589	607	503	370	435	285	367	298
AT1G02205.3	428	271	538	581	494	399	498	300	441	467	540	546	473	349	401	260	337	268
AT1G02220.1	6	11	15	32	76	98	11	12	13	51	85	106	3	10	8	18	30	34
AT1G02230.1	4	9	10	17	21	17	5	13	8	14	16	21	8	4	3	14	16	13
AT1G02250.1	0	0	0	2	2	2	1	0	1	0	5	3	0	1	0	0	2	2
AT1G02260.1	123	81	163	153	128	100	127	115	95	124	145	127	96	69	86	75	75	71
AT1G02270.1	229	222	302	285	288	249	291	268	247	205	301	240	260	221	231	178	200	172
AT1G02280.1	1273	1072	1437	1172	1069	811	799	807	909	536	679	593	745	669	632	480	441	481
AT1G02280.2	1224	1019	1370	1106	1040	782	761	771	875	523	637	565	701	633	592	459	416	452
AT1G02290.1	91	74	127	80	78	74	87	87	76	57	52	54	82	58	70	42	38	39
AT1G02300.1	109	67	98	98	66	59	57	81	94	71	63	65	99	73	76	41	44	46
AT1G02305.1	648	469	618	568	530	375	386	418	436	371	488	394	429	323	375	263	298	286
AT1G02310.1	1	1	4	1	0	0	0	0	0	0	3	0	2	0	0	0	1	0
AT1G02330.1	364	286	407	389	346	332	284	275	306	252	309	262	311	248	229	212	213	247
AT1G02335.1	61	81	86	66	89	86	66	73	69	41	63	47	48	52	56	32	50	42
AT1G02340.1	21	15	14	6	4	3	14	24	10	8	7	3	15	10	13	4	10	5
AT1G02350.1	10	3	13	7	5	7	9	7	11	7	7	4	11	6	13	2	4	7
AT1G02360.1	3	5	9	7	11	11	8	8	18	11	31	18	9	2	7	7	11	11
AT1G02370.1	307	207	299	316	271	205	246	278	258	193	240	213	195	183	176	150	147	132
AT1G02380.1	20	17	22	28	33	23	15	12	10	15	14	19	27	12	12	12	17	9
AT1G02390.1	30	73	81	88	127	67	58	26	35	39	87	56	40	17	18	20	46	32
AT1G02400.1	9	24	32	9	42	41	6	9	5	11	91	42	7	5	3	8	21	29
AT1G02405.1	1	0	0	0	1	5	1	0	0	4	1	2	1	0	0	0	4	1
AT1G02410.1	235	167	249	280	264	204	202	185	197	152	292	241	175	140	157	110	180	170
AT1G02420.1	82	67	81	66	81	62	68	88	65	64	67	54	64	51	59	29	26	43
AT1G02430.1	18	11	14	16	12	13	19	11	19	12	20	9	10	9	9	12	11	12
AT1G02440.1	0	1	0	0	0	0	0	0	0	0	0	1	1	0	0	0	0	1
AT1G02450.1	4	10	11	10	22	28	8	11	7	5	20	2	9	2	8	10	3	7
AT1G02460.1	16	30	37	17	19	23	18	18	18	9	27	10	20	20	15	8	14	12
AT1G02470.1	8	7	10	11	30	35	11	9	8	13	69	42	6	4	6	7	26	34
AT1G02470.2	7	7	9	9	27	34	11	9	8	13	59	37	5	4	6	7	25	30
AT1G02475.1	474	409	579	594	529	427	448	461	523	379	433	443	462	372	424	310	263	290
AT1G02490.1	0	0	0	0	1	0	0	0	0	0	0	0	1	0	0	0	1	1
AT1G02500.1	3602	2360	3692	3135	3374	2704	2676	2392	2720	2042	2853	2665	2234	1619	1701	1283	1377	1294
AT1G02500.2	3455	2245	3496	2980	3202	2575	2529	2300	2578	1971	2705	2524	2138	1542	1619	1221	1300	1216
AT1G02520.1	5	5	10	5	11	9	4	2	4	21	19	4	12	3	3	5	3	19
AT1G02530.1	6	3	5	4	4	4	7	4	5	3	6	2	4	5	2	2	0	3
AT1G02560.1	3230	2867	4691	3966	3754	2780	2919	3180	3453	2334	3011	2437	2962	2508	2676	1963	2043	1911
AT1G02570.1	0	0	0	0	0	0	0	1	0	0	0	0	0	0	0	0	0	0
AT1G02580.1	0	0	0	0	1	0	0	0	0	0	0	1	0	0	0	0	0	0
AT1G02610.1	1	3	1	2	3	3	3	1	3	2	5	1	1	5	2	2	2	2
AT1G02620.1	1	0	0	1	0	1	3	0	0	1	0	0	2	1	1	0	0	2
AT1G02630.1	1	3	6	2	2	6	1	1	0	1	0	0	2	1	1	0	1	0
AT1G02630.2	1	1	5	2	2	4	1	1	0	0	0	0	2	0	1	0	0	0
AT1G02640.1	58	74	94	51	82	43	49	56	71	22	43	29	31	32	27	21	27	25
AT1G02650.1	3	5	5	2	4	4	4	5	4	5	3	2	3	1	5	3	1	4
AT1G02660.1	18	80	55	47	98	59	33	28	25	31	49	20	21	21	12	18	20	16
AT1G02670.1	13	14	16	13	8	6	12	11	8	5	6	3	14	11	9	8	6	3
AT1G02680.1	116	89	124	126	98	94	85	68	86	68	81	77	103	67	74	68	82	67
AT1G02681.1	0	0	0	0	2	1	0	0	1	0	0	0	0	2	0	0	0	0
AT1G02690.1	157	155	270	132	153	135	100	134	135	57	120	65	92	75	91	56	54	62
AT1G02690.2	153	143	255	124	143	130	97	127	128	55	113	58	88	75	86	53	53	60
AT1G02700.1	18	15	24	25	22	21	9	11	11	8	15	12	15	14	12	8	9	17
AT1G02710.1	6	10	21	14	18	22	7	16	17	13	16	12	13	11	11	4	6	6
AT1G02720.1	139	128	234	171	153	116	139	147	150	86	136	106	110	72	96	66	84	68
AT1G02720.2	107	107	190	136	133	96	118	122	124	74	117	89	91	53	75	49	66	55
AT1G02730.1	345	500	768	389	480	433	274	378	335	224	347	233	220	171	215	137	162	154
AT1G02740.1	163	106	137	137	147	118	112	108	124	80	129	112	86	77	74	75	81	83
AT1G02750.1	86	84	148	149	155	120	83	82	86	75	97	105	78	76	73	81	80	83
AT1G02750.2	69	68	118	119	107	94	63	66	67	61	77	86	59	57	52	58	60	61
AT1G02770.1	12	9	9	8	8	15	3	3	10	5	8	17	6	5	14	2	2	8
AT1G02780.1	15411	10307	15286	11542	11303	9397	8704	8620	9825	6168	8140	6839	9581	8226	8279	5540	6025	6117
AT1G02800.1	19	27	50	13	36	40	15	20	17	12	16	13	19	17	13	12	11	18
AT1G02810.1	2	18	11	12	14	7	5	3	7	2	3	3	4	4	4	2	2	5
AT1G02816.1	66	67	84	143	157	130	68	57	52	85	121	112	42	46	43	51	47	53
AT1G02820.1	658	375	648	1261	1511	1029	444	343	546	703	1009	997	477	359	446	595	903	728
AT1G02830.1	1	1	3	0	2	0	2	2	1	1	2	2	1	0	1	1	1	0
AT1G02840.1	1479	992	1389	1238	1251	1025	997	1022	1062	813	1162	881	1034	785	774	677	734	749
AT1G02840.2	1460	995	1357	1323	1304	1051	969	1048	1052	849	1230	926	1043	777	761	710	765	796
AT1G02840.3	1418	962	1333	1183	1206	987	939	984	1021	772	1107	846	995	737	731	652	693	696
AT1G02850.1	609	399	561	1866	1530	1669	621	438	636	1113	1515	1921	485	367	470	820	882	913
AT1G02850.2	611	406	555	1870	1546	1697	617	426	633	1117	1539	1940	476	369	476	813	883	921
AT1G02850.3	601	393	544	1827	1507	1650	606	425	621	1092	1496	1900	471	364	463	806	870	902
AT1G02850.4	589	401	550	1833	1520	1669	595	427	625	1123	1522	1888	472	366	458	798	876	906
AT1G02850.5	619	416	573	1951	1598	1753	635	444	661	1176	1602	2002	497	380	486	845	914	954
AT1G02860.1	98	73	110	133	116	86	88	84	84	71	85	84	64	46	55	60	45	46
AT1G02860.2	92	64	95	122	111	80	81	76	75	62	75	76	56	45	51	56	39	39
AT1G02870.1	537	384	621	662	564	445	503	500	510	429	507	431	473	410	413	336	355	340
AT1G02880.1	156	167	266	296	325	256	167	157	149	197	387	353	184	116	133	149	206	230
AT1G02880.2	165	172	280	307	341	264	165	161	150	200	388	362	196	118	140	165	213	233
AT1G02880.3	167	181	288	317	355	272	173	170	155	210	401	384	201	121	146	172	225	239
AT1G02880.4	162	175	283	301	331	263	175	173	155	194	396	372	195	122	142	168	210	242
AT1G02890.1	926	665	1170	1123	1076	784	798	803	842	671	961	783	732	576	637	428	489	512
AT1G02890.2	871	637	1095	1064	1013	737	756	771	805	619	900	732	688	542	595	409	461	482
AT1G02900.1	11	22	22	6	35	14	7	12	6	2	4	5	12	1	11	5	5	6
AT1G02910.1	848	569	869	680	643	504	549	593	679	413	526	447	610	522	506	346	328	320
AT1G02920.1	1024	1073	1668	1660	3406	3306	895	787	924	1487	6486	5702	855	679	765	928	3028	4391
AT1G02930.1	3577	4132	7693	5608	6503	5796	2302	2378	2626	2741	6991	7090	2459	2364	2320	2370	4573	5881
AT1G02930.2	3302	3668	6755	4942	5778	5216	2044	2134	2355	2495	6449	6468	2185	2059	2024	2107	4159	5288
AT1G02940.1	16	46	51	23	26	32	8	9	11	6	6	6	14	15	13	7	6	14
AT1G02950.1	14	21	52	14	24	34	9	26	28	6	12	13	25	16	18	7	6	21
AT1G02950.2	13	17	47	14	24	30	8	23	24	6	11	11	21	15	17	6	5	18
AT1G02950.3	13	21	50	10	22	33	9	23	27	6	11	13	24	15	18	7	6	17
AT1G02950.4	12	15	38	12	21	23	6	22	22	4	10	10	18	14	17	4	5	15
AT1G02960.1	139	99	138	124	127	100	89	89	85	89	105	84	105	56	65	82	68	61
AT1G02960.2	139	102	143	135	133	101	88	88	89	92	105	85	104	62	70	78	71	65
AT1G02960.3	143	97	142	128	135	106	94	88	94	95	104	89	109	61	72	86	76	65
AT1G02970.1	37	42	59	31	38	33	29	32	46	19	26	24	34	34	31	13	13	14
AT1G02980.1	0	0	0	0	0	0	0	0	0	0	0	0	0	1	1	0	0	0
AT1G02990.1	193	158	253	257	232	171	208	185	182	151	214	185	168	127	152	115	101	117
AT1G02990.2	197	158	255	260	238	175	214	190	187	153	215	185	169	133	155	116	103	120
AT1G02990.3	198	159	259	268	244	179	219	192	192	159	217	191	172	135	162	117	107	121
AT1G03000.1	328	243	433	426	381	242	260	292	321	247	304	244	240	201	194	177	153	156
AT1G03010.1	1	0	2	1	0	1	0	0	0	1	0	0	1	0	0	0	0	0
AT1G03020.1	0	1	3	4	5	9	2	2	3	0	5	1	3	1	1	3	0	2
AT1G03030.1	175	112	173	216	170	151	100	107	128	147	173	157	112	81	113	117	128	98
AT1G03040.1	375	311	476	477	514	489	325	304	364	310	449	396	304	222	250	254	252	260
AT1G03040.2	362	299	447	447	494	468	308	287	342	292	423	385	287	211	238	241	236	244
AT1G03050.1	1	1	0	0	0	0	0	0	0	1	0	1	0	0	0	1	0	0
AT1G03055.1	175	113	170	183	197	123	148	89	145	104	97	112	148	125	104	85	106	67
AT1G03055.2	165	105	162	179	189	118	139	79	137	92	91	104	138	122	90	81	98	64
AT1G03060.1	471	464	912	733	772	518	706	591	675	476	673	549	430	346	360	264	305	239
AT1G03070.1	6	5	5	4	7	7	5	2	3	2	2	3	1	4	2	2	3	3
AT1G03070.2	7	4	5	3	6	8	5	2	3	2	2	3	1	5	2	2	4	3
AT1G03080.1	805	584	1195	927	988	807	770	637	701	597	852	725	608	427	482	391	422	424
AT1G03090.1	104	86	124	101	106	89	61	77	72	62	73	53	87	47	57	51	32	41
AT1G03090.2	111	89	134	107	109	93	64	84	78	67	74	56	88	50	61	52	32	43
AT1G03100.1	162	86	161	172	130	97	118	99	106	100	118	75	84	77	89	88	53	49
AT1G03106.1	0	1	2	0	0	0	0	0	0	0	0	0	0	0	1	0	0	0
AT1G03110.1	348	303	425	383	361	270	334	330	375	237	303	269	265	262	225	173	182	172
AT1G03120.1	2	4	3	0	2	1	0	3	2	2	2	1	0	1	0	0	1	2
AT1G03130.1	1118	2213	2231	1084	1039	650	1270	2223	2425	652	1072	854	1213	1364	1566	702	576	636
AT1G03140.1	369	330	434	424	387	344	271	276	311	232	344	261	243	193	226	192	201	206
AT1G03150.1	258	203	266	229	180	163	179	184	179	127	178	123	166	158	134	114	114	93
AT1G03160.1	1165	711	1251	806	760	531	943	855	928	484	625	492	872	612	715	371	392	371
AT1G03160.2	1134	671	1203	775	743	516	909	821	883	462	604	470	834	581	689	353	375	350
AT1G03170.1	1	2	9	3	7	4	2	1	2	6	8	6	3	6	4	3	2	5
AT1G03180.1	13	30	31	18	23	22	13	22	22	10	18	15	20	11	23	7	16	9
AT1G03180.2	16	27	28	20	24	22	16	27	26	9	22	13	21	13	25	7	17	9
AT1G03190.1	130	94	145	154	130	144	114	110	126	111	151	119	107	100	99	74	73	76
AT1G03190.2	128	91	143	150	129	140	110	105	121	107	145	115	106	98	98	70	71	71
AT1G03200.1	2	6	9	10	7	3	9	6	9	2	10	6	3	2	9	2	4	2
AT1G03210.1	50	55	72	78	66	57	56	47	63	63	58	50	49	33	62	48	47	45
AT1G03220.1	265	384	434	469	506	419	363	294	307	381	645	481	220	186	227	212	253	268
AT1G03230.1	91	146	203	182	163	156	129	150	165	126	203	138	117	95	115	110	117	116
AT1G03240.1	0	1	1	1	0	0	1	0	0	0	2	1	0	0	0	0	2	1
AT1G03250.1	380	256	374	375	433	356	341	297	358	241	357	322	314	266	246	217	245	209
AT1G03250.2	357	243	353	346	406	336	315	279	340	226	340	308	296	242	236	202	230	200
AT1G03260.1	122	105	97	98	102	87	87	81	94	89	119	73	78	69	66	58	58	66
AT1G03270.1	85	56	86	98	88	68	73	69	74	53	60	58	54	56	51	41	44	28
AT1G03280.1	407	300	454	450	389	298	255	274	280	235	299	261	289	233	219	164	209	205
AT1G03290.1	172	141	170	234	255	198	159	151	154	179	281	247	145	113	119	131	165	125
AT1G03290.2	185	153	186	251	275	216	167	161	163	192	298	261	163	124	129	139	171	136
AT1G03300.1	80	50	74	83	51	58	50	57	40	33	49	35	44	34	58	41	33	38
AT1G03310.1	1185	858	1191	1092	910	614	871	960	1000	762	844	687	994	680	844	529	506	411
AT1G03310.2	1186	847	1199	1113	914	619	881	963	1004	773	858	691	987	670	844	542	508	414
AT1G03320.1	1	2	4	0	0	3	2	2	2	1	3	1	2	1	1	0	0	4
AT1G03330.1	442	257	389	314	299	274	235	259	238	161	215	189	275	220	238	202	219	167
AT1G03340.1	65	39	64	68	71	65	51	52	54	43	67	54	37	43	36	33	45	34
AT1G03350.1	564	374	540	456	467	427	362	338	364	283	371	315	380	280	288	209	249	237
AT1G03360.1	433	317	414	376	359	313	302	299	278	175	292	258	273	246	228	165	192	206
AT1G03365.1	302	204	347	306	291	217	279	232	249	192	297	276	270	211	184	150	182	158
AT1G03370.1	181	178	295	322	330	248	238	221	245	239	422	287	235	175	182	197	167	190
AT1G03380.1	258	218	316	319	287	186	227	225	232	206	277	228	210	144	192	129	161	160
AT1G03390.1	1	0	0	1	0	1	0	0	0	0	0	1	0	0	1	0	0	0
AT1G03400.1	118	92	134	153	187	126	114	93	104	117	188	127	94	69	77	124	116	108
AT1G03410.1	348	224	290	305	219	191	240	258	269	182	213	163	238	209	192	140	123	142
AT1G03430.1	170	81	155	113	104	81	112	110	117	61	103	95	98	91	97	69	73	89
AT1G03440.1	188	166	215	202	203	152	205	193	250	127	178	134	151	125	114	97	102	76
AT1G03445.1	1	0	4	2	3	0	0	1	5	1	2	1	2	4	2	0	3	1
AT1G03457.1	41	59	88	63	80	65	54	29	39	31	44	38	27	26	43	26	41	44
AT1G03457.2	40	60	86	55	80	64	53	30	37	29	44	37	28	25	42	26	37	44
AT1G03470.1	92	79	129	87	113	60	25	43	38	16	48	30	61	30	34	14	30	38
AT1G03470.2	90	78	127	87	113	58	25	43	39	16	47	30	62	28	33	14	29	37
AT1G03475.1	2964	2266	3608	2496	2186	1905	2199	2262	2331	1443	1818	1416	2224	1721	1984	1241	1267	1185
AT1G03490.1	1	0	0	0	0	0	1	0	0	0	0	0	0	0	0	0	0	0
AT1G03495.1	1101	1140	2382	1764	1392	1070	1083	986	1326	880	805	867	912	849	773	565	542	605
AT1G03510.1	73	35	59	64	62	37	42	50	58	33	44	44	53	28	36	20	24	35
AT1G03520.1	65	64	68	78	85	51	56	58	70	52	71	75	54	41	45	54	28	26
AT1G03520.2	43	42	53	61	53	33	35	38	43	36	48	52	39	28	31	43	18	16
AT1G03530.1	481	402	711	648	631	535	554	531	627	393	632	485	417	395	383	341	333	351
AT1G03540.1	49	25	47	34	46	33	36	39	37	34	41	28	35	25	29	27	18	16
AT1G03550.1	29	22	53	25	36	33	40	32	33	17	32	24	23	11	28	14	18	23
AT1G03560.1	163	115	188	139	111	136	162	149	157	107	123	111	124	110	94	62	65	84
AT1G03580.1	1	1	1	3	2	2	2	3	3	3	2	4	3	2	6	2	0	3
AT1G03590.1	198	157	246	151	155	178	113	117	131	109	146	125	101	91	89	66	78	80
AT1G03600.1	2852	2766	3369	2236	2047	1648	2416	2418	2691	1340	1616	1312	2472	1819	1975	1022	1119	1086
AT1G03610.1	105	141	159	94	130	101	92	90	100	50	95	72	70	36	62	44	59	43
AT1G03620.1	0	7	12	6	4	7	3	5	3	2	2	1	3	2	1	2	0	2
AT1G03630.1	3501	2611	3866	2198	2024	1439	2434	2485	2644	1151	1570	1180	2537	2169	2274	1172	1088	1043
AT1G03630.2	3380	2460	3653	2075	1937	1351	2283	2326	2470	1089	1463	1095	2396	2047	2133	1101	1034	994
AT1G03650.1	134	56	89	98	88	72	50	49	53	48	71	54	70	46	62	49	46	42
AT1G03660.1	1	3	1	0	1	4	2	1	0	3	11	2	1	1	0	1	1	4
AT1G03680.1	2763	2426	4003	3255	2972	2224	2799	2794	3029	1861	2606	2079	2846	2260	2413	1639	1697	1657
AT1G03687.1	207	176	260	221	229	165	189	213	235	135	165	146	188	160	151	122	109	116
AT1G03687.2	175	163	225	203	206	151	172	198	206	122	149	129	171	142	142	109	95	108
AT1G03700.1	0	1	1	1	0	1	0	1	0	0	0	0	1	0	0	1	1	0
AT1G03710.1	4	4	6	13	5	2	3	1	3	2	5	1	1	1	1	4	1	0
AT1G03710.2	3	4	6	11	4	2	2	1	2	2	4	1	1	1	1	4	1	0
AT1G03730.1	75	95	119	100	171	84	93	65	84	67	110	54	57	49	57	55	76	69
AT1G03740.1	131	206	274	282	313	204	239	202	216	238	416	282	174	119	166	156	167	210
AT1G03740.2	128	202	262	270	306	193	227	200	211	233	403	274	171	115	160	153	157	204
AT1G03750.1	27	33	43	49	44	44	43	26	27	25	39	27	38	22	34	29	27	19
AT1G03760.1	180	148	226	286	221	179	143	161	148	158	232	158	143	128	128	122	131	132
AT1G03770.1	91	61	110	97	111	85	74	75	73	73	96	87	51	47	62	54	55	71
AT1G03770.2	80	56	99	91	105	81	62	65	66	65	88	78	48	45	65	49	52	65
AT1G03770.3	82	56	103	92	108	81	65	66	67	65	89	81	49	46	62	49	54	66
AT1G03780.1	42	69	123	66	72	60	35	47	44	27	49	25	54	34	38	32	28	29
AT1G03780.2	53	89	157	78	102	87	45	63	72	35	66	28	64	48	57	39	42	42
AT1G03780.3	50	89	148	73	100	81	46	61	72	35	63	28	63	46	57	38	43	43
AT1G03790.1	0	1	2	0	0	0	0	0	0	0	0	0	0	0	0	0	0	0
AT1G03800.1	21	11	10	4	10	7	9	9	14	4	4	6	7	7	4	3	3	10
AT1G03820.1	111	176	215	56	119	146	66	108	83	39	53	37	90	66	64	46	39	56
AT1G03830.1	244	213	263	243	241	164	229	244	214	124	224	149	176	154	157	137	96	117
AT1G03830.2	247	223	277	259	250	173	243	256	226	130	233	155	189	161	161	143	102	123
AT1G03840.1	4	3	7	4	5	3	4	8	3	2	0	4	0	0	2	4	2	1
AT1G03840.2	4	2	7	4	4	2	3	8	2	2	0	4	0	0	2	3	2	1
AT1G03850.1	4	1	3	1	2	2	3	3	2	4	9	3	1	4	3	4	5	5
AT1G03850.2	6	2	5	2	3	5	3	3	3	6	10	3	1	4	2	6	6	7
AT1G03860.1	1358	1182	1731	1739	1546	1163	1103	1127	1211	897	1203	1006	967	912	895	663	726	714
AT1G03860.2	1246	1089	1589	1609	1423	1069	1002	1050	1129	830	1125	939	894	850	841	616	678	655
AT1G03860.3	1250	1092	1602	1597	1410	1063	983	1000	1076	796	1081	904	881	814	794	583	631	645
AT1G03870.1	528	520	777	613	913	628	536	472	601	241	487	372	476	425	380	238	308	388
AT1G03900.1	676	468	606	449	458	400	458	470	483	340	464	392	475	353	431	260	269	286
AT1G03905.1	32	24	39	24	26	34	24	21	28	17	50	33	27	14	19	19	14	28
AT1G03910.1	708	542	819	679	675	511	573	587	621	375	517	437	506	431	411	324	319	296
AT1G03910.2	738	552	854	693	707	537	589	599	644	398	531	459	524	458	429	335	340	323
AT1G03920.1	12	11	41	15	32	22	13	12	12	12	12	12	11	15	9	8	11	12
AT1G03930.1	529	381	480	527	449	352	444	412	453	322	421	359	385	347	345	322	285	255
AT1G03940.1	1291	1147	2429	1916	1506	1130	1211	1095	1454	1063	926	938	1040	886	893	669	583	662
AT1G03950.1	83	69	122	130	119	89	61	81	82	66	98	90	92	66	84	69	67	82
AT1G03960.1	118	92	188	145	139	97	112	133	125	98	103	107	100	90	111	47	82	66
AT1G03960.2	117	91	183	143	146	101	110	128	116	99	95	112	101	86	109	48	85	69
AT1G03970.1	151	133	172	161	201	134	136	105	106	97	147	113	118	84	104	92	110	104
AT1G03980.1	83	79	102	105	114	74	71	62	66	52	100	61	66	55	68	48	68	63
AT1G03982.1	0	0	1	0	0	0	0	0	0	0	0	0	0	0	0	0	0	0
AT1G03990.1	6	12	25	21	15	12	8	9	11	6	12	8	13	4	5	3	8	6
AT1G04000.1	103	86	148	129	95	82	128	85	106	73	100	82	68	60	77	50	35	43
AT1G04010.1	145	92	156	114	92	84	136	97	131	76	101	79	124	107	77	46	56	39
AT1G04020.1	167	174	284	168	165	132	178	164	163	76	85	97	146	128	135	87	74	52
AT1G04020.2	169	179	278	173	162	129	177	163	164	78	88	98	144	122	137	85	74	54
AT1G04030.1	143	104	135	186	213	136	115	83	123	109	146	100	120	136	128	119	130	135
AT1G04040.1	976	643	744	1471	1388	1005	713	629	770	860	1268	747	934	833	1071	996	1101	1106
AT1G04050.1	70	56	64	68	93	57	49	54	53	45	50	37	47	42	40	23	35	37
AT1G04070.1	102	74	116	124	96	127	84	88	85	63	106	96	87	70	70	51	67	59
AT1G04080.1	1608	1181	2120	1888	1860	1404	1442	1498	1585	1109	1524	1234	1261	1128	1062	906	802	847
AT1G04080.2	1111	842	1505	1354	1306	967	1015	1056	1080	787	1106	870	881	805	769	645	556	587
AT1G04080.3	1577	1160	2091	1870	1822	1386	1413	1479	1545	1104	1517	1221	1225	1100	1052	890	793	834
AT1G04090.1	12	4	7	2	6	3	3	3	3	4	4	2	3	2	1	3	3	2
AT1G04100.1	23	19	31	25	33	21	20	14	15	24	18	20	14	15	13	11	15	14
AT1G04110.1	58	80	135	52	84	84	48	74	55	27	44	56	43	30	43	38	30	22
AT1G04120.1	778	654	1250	824	900	755	735	723	845	516	734	650	574	424	425	297	289	331
AT1G04120.2	759	636	1213	803	874	734	720	709	825	505	708	634	558	409	413	290	282	319
AT1G04130.1	164	116	157	184	160	176	103	119	114	89	160	141	92	89	111	89	86	109
AT1G04140.1	768	828	1177	1028	987	774	908	874	1016	622	890	747	692	574	608	406	442	419
AT1G04140.2	749	808	1144	997	966	751	885	858	991	607	864	724	665	560	582	390	428	404
AT1G04150.1	1	1	5	0	3	0	2	2	1	1	3	0	0	1	0	0	0	1
AT1G04160.1	165	124	232	115	133	100	178	189	205	100	133	109	156	109	142	73	71	52
AT1G04170.1	2541	1912	3118	2631	2419	1953	2189	2186	2369	1663	2203	1788	1807	1564	1605	1179	1210	1203
AT1G04180.1	1	0	0	0	1	0	0	0	1	1	1	0	1	0	0	0	2	0
AT1G04190.1	636	467	687	537	522	442	423	473	447	340	449	370	516	435	378	308	300	332
AT1G04200.1	225	190	301	237	261	220	184	214	222	167	221	185	203	159	167	132	155	141
AT1G04210.1	906	779	1285	1073	1117	894	784	842	903	589	867	782	610	550	550	416	436	464
AT1G04220.1	20	29	35	43	42	48	22	19	20	22	28	23	47	17	20	18	16	11
AT1G04230.1	157	79	151	143	134	117	81	111	90	86	126	114	112	69	86	84	80	76
AT1G04240.1	493	297	450	292	358	292	334	259	318	140	192	225	300	289	262	135	180	190
AT1G04250.1	867	554	727	746	692	430	366	398	522	417	545	550	332	321	347	267	282	285
AT1G04260.1	126	86	145	118	125	95	105	103	116	89	128	98	95	83	95	61	91	64
AT1G04270.1	7796	5100	7272	5853	5659	4715	4399	4656	4960	3113	4321	3834	4191	3585	3656	2567	2758	3029
AT1G04270.2	6503	4259	6199	5000	4864	4017	3708	3889	4220	2633	3652	3275	3494	3018	3024	2115	2299	2523
AT1G04280.1	47	62	62	48	65	49	42	49	51	53	87	78	40	46	38	33	45	56
AT1G04290.1	344	210	286	242	254	179	179	197	214	139	199	165	254	186	187	142	145	163
AT1G04300.1	490	493	798	764	763	582	628	558	611	489	708	579	477	406	454	341	328	400
AT1G04300.2	470	481	777	741	737	564	618	538	597	489	687	565	471	399	443	336	316	392
AT1G04300.3	478	485	791	753	755	572	619	545	599	489	695	568	471	402	451	338	319	393
AT1G04300.4	469	483	769	745	737	557	613	534	589	476	690	557	472	396	441	329	316	389
AT1G04310.1	22	30	53	47	46	39	24	32	36	34	68	50	31	12	25	18	18	15
AT1G04330.1	1	7	6	2	3	6	2	2	1	1	6	0	1	3	2	2	1	1
AT1G04340.1	147	165	226	185	179	157	205	171	194	135	158	159	146	120	114	85	111	104
AT1G04350.1	539	476	679	693	766	502	483	429	459	352	574	544	468	280	345	337	327	337
AT1G04360.1	9	16	10	8	13	7	11	13	15	9	14	5	16	8	9	4	5	5
AT1G04370.1	0	0	0	0	0	0	0	0	1	0	1	0	0	0	0	0	0	1
AT1G04380.1	1	3	6	0	1	3	2	0	5	1	0	2	1	0	0	2	2	1
AT1G04390.1	90	67	130	109	104	72	87	82	83	76	95	82	52	59	60	48	59	54
AT1G04400.1	922	653	887	817	696	522	578	716	695	481	653	523	623	524	558	419	346	358
AT1G04400.2	872	610	825	769	658	492	550	670	657	451	598	496	584	498	520	392	324	338
AT1G04410.1	9459	6405	9680	10639	9941	7600	6357	7264	7607	6619	8364	7348	5934	4853	5458	4477	4591	4520
AT1G04420.1	2204	1571	2274	1761	1718	1226	1210	1311	1509	850	1237	1058	1402	1149	1213	735	872	879
AT1G04430.1	2409	1444	2110	2042	1895	1427	2060	1632	1881	1461	1639	1497	1673	1327	1404	1002	978	915
AT1G04430.2	2304	1371	2019	1954	1775	1352	1961	1557	1772	1388	1557	1413	1570	1229	1330	954	926	843
AT1G04440.1	373	319	482	412	399	295	344	331	339	301	373	316	283	205	254	198	177	173
AT1G04445.1	0	0	1	0	1	0	1	0	0	0	0	0	0	0	0	0	0	0
AT1G04457.1	14	22	24	19	14	11	17	13	25	8	18	15	16	13	15	14	5	18
AT1G04470.1	1	2	5	1	1	4	0	1	0	0	4	1	0	4	3	0	3	0
AT1G04480.1	5336	2938	4473	4215	3960	3322	2354	2476	2938	2171	2651	2184	2389	2209	2224	1666	1854	1823
AT1G04490.1	1	3	3	1	6	10	2	0	3	8	4	1	0	2	0	0	0	1
AT1G04490.2	1	3	3	1	6	10	2	0	4	8	4	1	0	2	0	0	0	1
AT1G04500.1	2	4	6	0	1	0	4	7	4	10	5	4	3	2	4	6	2	4
AT1G04510.1	890	810	1172	1132	998	782	867	865	937	635	901	768	768	648	669	462	463	501
AT1G04510.2	866	797	1139	1110	982	759	854	844	913	612	884	744	755	630	648	451	456	490
AT1G04520.1	282	362	587	408	449	346	388	369	383	221	346	344	330	276	276	217	166	223
AT1G04530.1	611	419	520	380	359	313	291	356	365	245	349	278	257	225	261	185	180	211
AT1G04540.1	9	10	16	10	6	13	12	12	13	2	6	14	9	7	9	4	7	7
AT1G04550.1	389	268	406	344	358	254	296	266	294	199	276	263	250	217	183	172	185	169
AT1G04550.2	446	294	483	388	426	296	347	297	329	226	318	312	288	247	216	197	208	209
AT1G04555.1	35	36	46	43	29	23	27	37	33	34	29	28	30	29	24	27	26	27
AT1G04560.1	0	0	6	1	0	0	1	0	0	0	0	0	0	0	0	0	0	0
AT1G04570.1	52	44	93	80	114	59	69	37	39	52	117	94	67	48	60	63	70	66
AT1G04580.1	0	0	0	0	0	1	0	0	0	0	0	0	0	0	0	0	0	0
AT1G04590.1	474	360	581	509	469	380	375	352	382	272	372	322	336	297	268	216	225	211
AT1G04590.2	445	336	538	472	441	351	334	326	348	259	350	292	318	275	250	202	207	198
AT1G04600.1	2	4	5	5	7	4	1	2	4	3	5	2	4	0	1	1	1	4
AT1G04610.1	1	0	0	0	0	0	0	1	0	1	0	0	0	1	0	0	1	1
AT1G04620.1	536	369	572	478	459	367	404	438	438	285	430	308	435	355	387	274	282	228
AT1G04625.1	2	3	3	0	0	0	0	1	0	2	1	0	0	1	0	0	0	0
AT1G04630.1	670	413	604	537	481	405	327	383	401	288	407	322	387	335	307	236	241	271
AT1G04635.1	84	51	53	59	61	44	44	54	42	30	31	31	52	46	47	35	31	25
AT1G04640.1	633	391	592	535	433	331	416	389	468	264	333	280	459	380	382	296	235	255
AT1G04640.2	548	333	492	454	366	283	375	343	400	223	282	252	383	326	323	252	209	211
AT1G04645.1	0	1	0	0	0	0	0	0	0	0	0	0	0	0	0	0	0	0
AT1G04650.1	36	44	71	39	46	24	47	47	50	25	32	28	34	32	34	23	20	19
AT1G04660.1	7	10	11	7	11	13	4	4	4	2	10	4	6	2	5	7	12	6
AT1G04680.1	842	859	1177	631	734	606	943	981	1038	542	788	572	810	635	723	416	358	327
AT1G04690.1	1141	1021	1182	1175	1078	902	882	930	986	808	1059	833	881	634	714	562	543	492
AT1G04700.1	19	17	34	32	32	27	29	12	12	24	31	26	23	14	12	13	18	10
AT1G04710.1	592	484	730	673	601	479	462	437	502	344	400	378	419	382	411	268	250	272
AT1G04730.1	105	99	156	83	91	85	92	111	90	53	72	47	96	81	65	38	48	33
AT1G04750.1	767	685	918	857	836	673	643	670	673	572	786	679	664	545	638	549	477	499
AT1G04750.2	639	548	702	676	639	523	467	498	495	420	584	514	510	416	490	417	360	378
AT1G04760.1	15	8	16	11	15	9	5	10	4	3	8	4	8	5	3	5	4	12
AT1G04770.1	428	267	299	384	339	149	362	415	447	209	314	235	318	259	269	219	213	208
AT1G04778.1	0	1	2	2	1	0	0	1	1	0	0	0	0	0	0	0	0	0
AT1G04780.1	411	371	557	582	670	567	381	332	411	393	560	509	347	239	294	252	300	275
AT1G04790.1	263	245	353	293	288	226	238	250	239	181	236	187	220	218	205	160	156	186
AT1G04800.1	382	314	529	307	348	417	393	385	429	230	440	284	506	346	365	328	365	345
AT1G04810.1	620	536	882	822	851	645	596	701	703	489	770	647	546	456	438	333	357	359
AT1G04820.1	6579	4272	6837	5317	4780	4090	4672	4899	5115	3233	4188	3231	4488	3436	3922	2309	2518	2218
AT1G04830.1	149	114	180	202	173	147	109	97	129	118	192	132	113	107	87	90	108	80
AT1G04830.2	131	109	169	184	160	130	93	90	117	104	178	123	106	94	80	81	100	76
AT1G04840.1	34	22	40	48	34	21	30	22	31	22	34	15	28	29	32	23	17	13
AT1G04850.1	1341	888	1264	1073	1109	814	876	906	957	620	897	749	874	721	773	593	603	550
AT1G04860.1	570	434	712	668	574	515	518	514	565	419	522	471	430	331	331	281	258	247
AT1G04870.1	727	524	740	737	733	580	565	579	634	442	597	531	527	449	399	357	387	379
AT1G04870.2	767	551	784	783	772	621	587	617	681	468	636	573	546	475	427	380	406	399
AT1G04880.1	12	13	27	30	20	10	12	13	21	15	22	10	16	12	15	9	15	6
AT1G04900.1	361	261	411	353	294	217	259	260	311	170	221	182	271	229	249	138	139	146
AT1G04910.1	252	185	313	228	238	165	224	201	245	158	172	173	217	167	218	102	123	130
AT1G04920.1	45	34	59	40	34	28	34	41	39	10	32	20	21	10	20	19	10	12
AT1G04930.1	44	48	56	47	64	63	47	41	43	43	57	45	31	40	19	30	29	26
AT1G04930.2	40	46	53	41	60	60	42	39	42	40	50	39	31	37	16	27	27	23
AT1G04940.1	1334	1074	1395	989	880	710	873	911	998	608	773	583	864	747	721	508	467	511
AT1G04945.1	160	143	235	267	234	216	198	168	180	142	219	214	174	163	165	136	148	160
AT1G04945.2	185	162	261	298	263	245	228	194	200	169	245	238	200	181	182	154	169	174
AT1G04945.3	1230	1018	1371	1079	965	809	873	907	970	626	839	653	880	752	752	551	533	564
AT1G04950.1	165	166	286	284	253	161	178	203	172	167	201	177	151	141	151	119	104	102
AT1G04950.2	171	167	286	282	256	164	179	205	175	170	202	173	149	145	153	119	106	104
AT1G04950.3	167	170	292	287	256	163	180	206	175	168	204	178	154	142	153	120	105	107
AT1G04960.1	177	163	239	273	256	206	174	165	161	166	226	211	141	137	157	111	150	131
AT1G04960.2	176	160	232	264	244	195	167	156	150	158	209	200	138	127	150	109	145	124
AT1G04970.1	217	162	254	319	274	204	173	174	175	166	261	201	145	125	134	119	110	116
AT1G04970.2	176	125	195	255	213	158	134	138	136	132	207	167	121	99	103	85	93	80
AT1G04980.1	239	161	245	279	254	168	134	153	165	140	179	172	177	138	163	121	111	80
AT1G04985.1	438	250	462	455	426	325	335	297	398	303	349	302	351	333	308	225	281	258
AT1G04990.1	130	102	178	268	237	254	136	126	139	186	314	272	148	87	114	107	161	152
AT1G04990.2	126	97	170	260	228	248	132	119	135	184	306	263	142	80	108	103	154	145
AT1G05000.1	67	105	165	599	664	467	118	139	141	427	650	689	122	95	76	252	253	297
AT1G05000.2	67	99	156	546	609	432	110	122	129	392	585	625	117	88	62	233	234	268
AT1G05010.1	3181	2185	2655	3023	3511	2838	2792	2310	2415	2425	4498	3279	2803	2141	2565	1744	2463	2425
AT1G05020.1	3	3	4	5	6	10	8	10	5	8	7	3	4	7	6	1	3	1
AT1G05030.1	144	136	203	189	191	122	184	176	153	128	169	142	177	122	115	94	93	102
AT1G05040.1	2	0	0	0	0	0	0	1	0	0	0	0	0	0	1	1	0	0
AT1G05040.2	2	0	0	0	0	0	0	1	0	0	0	0	0	0	1	0	0	0
AT1G05055.1	205	169	221	196	162	154	154	171	152	128	173	128	136	131	106	101	87	87
AT1G05060.1	111	102	124	125	141	107	123	105	106	91	206	123	119	92	98	73	104	125
AT1G05061.1	9	5	6	8	9	7	10	10	4	7	5	3	7	9	6	5	6	5
AT1G05065.1	6	7	8	3	1	2	8	14	11	3	12	9	6	9	5	3	4	6
AT1G05070.1	216	163	207	213	208	158	154	146	172	123	157	142	183	165	177	123	117	111
AT1G05080.1	0	0	0	0	0	0	0	0	0	0	0	1	0	0	1	0	0	0
AT1G05090.1	201	169	282	237	200	197	166	201	156	138	195	174	176	129	155	116	122	125
AT1G05100.1	11	10	26	14	35	87	6	4	7	9	31	31	9	1	1	12	15	8
AT1G05120.1	209	164	283	251	279	200	211	202	222	189	249	193	196	143	161	142	134	146
AT1G05135.1	156	126	197	299	264	216	264	164	214	229	351	236	230	154	160	172	203	187
AT1G05136.1	0	0	0	0	0	0	0	0	0	0	0	0	0	0	0	0	0	1
AT1G05140.1	976	618	877	819	643	498	710	772	763	525	566	544	656	572	568	415	357	398
AT1G05150.1	419	325	527	365	409	346	266	356	336	237	269	242	256	206	247	174	176	204
AT1G05160.1	111	93	112	128	112	70	78	93	103	70	85	74	96	62	79	50	65	62
AT1G05170.1	311	212	366	269	254	222	269	246	258	209	285	275	263	168	218	145	131	129
AT1G05170.2	320	218	374	275	259	222	271	260	274	209	291	290	269	177	221	146	134	129
AT1G05180.1	417	377	610	576	550	422	407	481	509	381	502	451	386	301	330	265	262	274
AT1G05180.2	377	316	540	503	492	384	351	417	461	331	453	412	343	266	303	232	239	238
AT1G05180.3	349	298	513	474	464	367	333	394	438	316	429	384	327	251	289	219	226	231
AT1G05190.1	5017	3620	5481	3633	3603	2940	3174	3247	3497	1980	2786	2370	3070	2627	2896	1738	1959	1935
AT1G05200.1	770	501	780	769	717	495	683	600	656	456	592	485	511	419	414	411	334	351
AT1G05200.2	791	511	795	787	734	502	692	614	681	465	607	505	523	424	428	418	340	355
AT1G05205.1	186	122	226	147	178	143	131	117	153	120	139	121	141	97	120	85	109	106
AT1G05210.1	66	39	66	45	69	47	39	48	53	14	40	24	45	35	42	26	28	28
AT1G05220.1	0	0	0	0	0	1	1	0	0	0	0	0	1	0	0	0	1	0
AT1G05220.2	30	16	30	23	31	20	21	12	19	25	22	25	17	10	21	14	18	12
AT1G05230.1	666	397	649	657	640	431	446	364	472	375	445	430	362	296	364	233	268	227
AT1G05230.2	671	411	671	674	657	448	456	380	489	389	463	442	371	305	368	245	277	239
AT1G05230.3	650	386	639	647	621	402	428	359	457	364	434	418	352	279	357	228	266	213
AT1G05230.4	671	410	669	675	654	446	456	378	485	386	462	441	369	305	370	240	272	235
AT1G05240.1	13	0	0	2	1	7	1	0	0	0	2	2	3	0	0	0	0	1
AT1G05250.1	13	0	0	2	1	7	1	0	0	0	2	3	3	0	0	0	0	1
AT1G05260.1	11	27	26	13	38	14	9	24	19	6	8	5	12	9	6	5	7	11
AT1G05270.1	461	290	406	381	358	252	322	287	354	242	350	262	322	253	276	203	217	192
AT1G05280.1	0	0	0	0	1	2	0	0	0	0	0	0	0	0	0	0	0	0
AT1G05291.1	0	0	0	0	0	0	0	0	0	0	0	0	0	0	1	0	0	0
AT1G05300.1	21	29	36	25	39	14	36	21	40	22	51	29	24	20	20	12	25	33
AT1G05300.2	19	27	34	21	37	14	30	18	35	17	45	25	23	16	18	10	20	31
AT1G05310.1	13	29	50	36	39	24	18	21	31	27	20	16	21	16	20	24	17	25
AT1G05320.1	513	390	496	550	450	342	389	357	366	315	386	356	389	309	386	253	258	260
AT1G05320.2	513	383	489	543	444	333	386	352	364	314	382	350	381	306	384	249	256	258
AT1G05320.3	517	391	494	545	448	337	389	357	365	320	386	354	381	309	390	252	261	256
AT1G05330.1	0	0	0	0	0	0	0	0	0	0	0	0	1	0	0	0	0	0
AT1G05340.1	5	4	13	10	47	44	10	5	8	53	308	53	10	8	5	19	117	191
AT1G05350.1	341	268	348	281	288	267	247	245	248	191	271	214	264	214	225	169	169	143
AT1G05360.1	160	136	193	124	124	90	115	111	113	90	116	70	109	86	110	59	52	60
AT1G05370.1	7	15	30	7	15	10	4	7	7	8	7	7	7	8	11	3	5	5
AT1G05380.1	504	433	730	673	663	560	546	522	559	406	539	518	484	329	441	326	293	325
AT1G05380.2	506	437	733	680	675	567	549	528	563	409	545	524	490	330	443	328	296	326
AT1G05385.1	249	178	239	206	180	130	126	157	147	109	149	120	124	101	128	94	77	107
AT1G05400.1	3	0	6	2	2	3	2	3	7	0	4	5	2	4	3	2	3	2
AT1G05400.2	3	0	5	2	1	3	2	3	7	0	4	4	2	3	1	2	2	2
AT1G05410.1	279	170	261	208	224	180	147	181	166	109	190	138	138	123	140	95	103	110
AT1G05410.2	254	154	245	196	202	166	134	164	153	96	181	128	130	113	130	86	95	100
AT1G05420.1	1	3	6	3	3	1	3	4	2	0	3	2	3	3	3	1	0	0
AT1G05430.1	408	292	420	561	596	456	293	298	318	342	532	429	287	220	276	285	287	288
AT1G05440.1	16	27	26	11	13	22	8	14	11	5	15	8	12	4	9	11	9	10
AT1G05450.1	0	1	0	0	1	0	0	0	0	0	0	0	0	0	0	0	0	0
AT1G05450.2	0	1	1	0	2	1	1	0	0	0	0	0	1	0	0	2	0	0
AT1G05460.1	198	180	276	280	274	198	160	211	210	153	207	170	161	161	138	117	124	109
AT1G05470.1	118	130	230	133	153	115	108	115	135	88	101	86	108	92	75	53	58	53
AT1G05490.1	6	9	12	4	4	9	3	9	6	3	5	3	3	2	4	3	0	2
AT1G05500.1	608	446	604	508	486	405	476	460	486	327	425	348	410	315	360	239	259	260
AT1G05510.1	1	0	1	0	1	0	0	0	0	0	0	0	0	0	0	0	0	0
AT1G05520.1	418	361	616	530	568	452	451	471	544	370	592	484	415	335	367	291	283	289
AT1G05530.1	3	2	1	4	6	9	1	5	2	5	9	5	1	0	2	2	1	1
AT1G05540.1	88	88	119	96	114	95	90	69	100	37	67	80	70	50	78	46	37	44
AT1G05550.1	2	5	1	12	35	36	0	2	0	4	6	16	1	1	0	0	3	5
AT1G05550.2	2	5	1	12	35	36	0	2	0	4	6	16	1	1	0	0	3	5
AT1G05550.3	2	5	1	12	37	36	1	2	0	4	7	17	1	1	0	0	3	5
AT1G05560.1	996	683	784	3765	2656	2155	966	807	965	2033	2944	2580	801	573	635	1291	1420	1381
AT1G05570.1	262	281	470	428	478	360	335	424	362	287	439	380	284	222	267	259	202	205
AT1G05570.2	248	275	461	418	469	352	328	414	351	282	429	372	277	216	263	255	196	198
AT1G05575.1	1	18	17	13	58	23	11	3	1	25	51	15	3	1	3	9	21	25
AT1G05577.1	1	2	3	0	0	0	1	0	1	2	1	2	0	0	0	0	2	1
AT1G05590.1	189	150	222	144	133	102	136	134	164	80	113	73	120	97	108	69	77	60
AT1G05600.1	125	85	104	86	55	67	56	59	65	54	47	44	48	37	57	38	29	26
AT1G05600.2	129	86	110	87	56	68	59	61	67	57	50	45	50	38	56	40	32	27
AT1G05610.1	4	3	6	4	4	4	1	1	3	2	3	2	0	1	3	0	2	0
AT1G05620.1	158	125	176	198	172	147	119	113	108	88	106	98	115	85	109	78	72	83
AT1G05620.2	152	111	155	173	156	128	104	101	92	79	97	85	106	73	100	74	63	76
AT1G05630.1	167	173	247	255	252	251	180	176	232	171	212	141	186	141	154	124	107	119
AT1G05630.2	169	169	248	254	250	258	181	178	229	170	208	132	187	143	152	123	106	120
AT1G05640.1	19	22	44	12	27	17	15	13	11	11	18	13	14	16	14	4	10	5
AT1G05660.1	0	0	0	0	0	1	0	0	0	0	0	0	0	0	0	0	0	0
AT1G05670.1	143	115	187	145	135	116	126	129	131	95	119	81	102	91	88	68	65	63
AT1G05670.2	141	113	188	141	132	118	125	128	126	94	115	78	99	90	88	65	61	60
AT1G05675.1	1	13	25	39	49	63	13	8	18	112	333	115	1	2	0	29	69	176
AT1G05680.1	13	51	17	140	225	278	15	11	39	237	1381	273	63	116	153	139	574	1242
AT1G05690.1	59	46	64	40	52	32	37	34	44	39	46	31	50	32	29	12	19	22
AT1G05700.1	0	1	0	0	1	0	0	0	0	0	0	0	0	0	0	0	0	0
AT1G05710.1	31	47	85	41	69	54	17	28	33	24	42	22	19	26	20	17	15	27
AT1G05710.2	45	63	103	40	99	68	16	40	45	30	57	33	29	30	23	25	23	35
AT1G05710.3	42	66	109	46	98	71	18	43	43	28	55	33	32	31	24	26	23	35
AT1G05710.4	31	47	83	39	68	49	16	28	31	24	42	22	19	26	19	17	15	27
AT1G05710.5	41	63	102	43	93	67	18	36	43	28	51	31	25	30	23	24	20	33
AT1G05720.1	226	134	208	165	158	116	133	131	147	126	145	107	154	103	132	77	100	80
AT1G05730.1	75	51	73	89	58	39	45	44	60	56	58	40	54	46	44	44	40	38
AT1G05740.1	0	0	0	0	0	1	0	0	0	1	0	0	0	0	0	0	0	1
AT1G05750.1	169	126	173	174	143	134	143	119	139	121	154	126	115	115	101	106	71	76
AT1G05760.1	14	19	23	11	18	20	12	10	17	6	13	6	15	14	18	10	5	9
AT1G05770.1	1	6	8	2	1	3	1	1	1	4	2	1	2	2	4	1	2	1
AT1G05780.1	40	49	56	55	40	45	38	49	42	32	40	30	44	28	31	24	23	21
AT1G05785.1	50	37	54	44	53	63	35	43	41	28	54	37	35	24	35	13	21	25
AT1G05785.2	49	35	52	39	49	56	32	37	37	27	47	38	32	22	29	12	18	25
AT1G05790.1	168	131	187	173	136	127	128	141	146	122	133	105	152	101	109	85	67	66
AT1G05790.2	188	145	221	200	161	143	153	168	170	142	160	136	171	112	130	101	78	79
AT1G05805.1	93	100	154	115	109	104	153	151	170	108	101	92	135	125	147	76	71	70
AT1G05810.1	67	39	48	56	67	45	54	44	38	37	53	50	42	41	43	28	31	28
AT1G05820.1	24	16	36	34	25	25	27	33	20	18	27	20	22	21	21	9	14	19
AT1G05820.2	24	22	44	35	30	24	27	35	23	20	29	22	26	18	21	12	15	20
AT1G05830.1	354	302	548	564	556	365	364	370	405	345	458	368	311	314	328	265	291	267
AT1G05830.2	336	292	533	547	548	355	357	359	394	336	449	358	306	308	319	262	289	263
AT1G05835.1	57	59	107	49	59	61	61	52	60	28	56	46	67	55	52	28	39	43
AT1G05840.1	146	122	172	189	180	125	144	149	137	105	192	157	124	95	113	74	114	107
AT1G05850.1	6175	4973	6951	7080	6559	4547	5974	5694	6526	4951	6239	5037	5772	4699	5125	3540	3645	3471
AT1G05860.1	82	77	126	99	109	103	62	79	80	66	74	83	63	62	55	46	47	45
AT1G05870.1	289	195	270	183	254	209	194	155	191	101	140	168	232	142	165	108	127	136
AT1G05870.2	305	217	290	200	243	223	199	174	204	109	161	180	246	138	167	112	129	131
AT1G05870.3	298	205	267	181	232	209	180	151	187	103	146	168	231	125	155	107	124	126
AT1G05870.4	307	213	270	183	246	220	189	154	196	109	143	169	233	132	167	114	127	132
AT1G05880.1	0	0	1	0	0	0	0	0	0	26	4	0	0	0	0	0	1	0
AT1G05880.2	0	0	1	0	0	0	0	0	0	26	4	0	0	0	0	0	1	0
AT1G05890.1	532	392	673	593	615	490	459	464	464	399	623	516	444	371	383	336	346	322
AT1G05890.2	524	376	647	583	605	470	442	450	446	386	598	504	429	347	370	325	336	311
AT1G05894.1	4	2	4	0	1	0	1	3	2	3	3	3	5	0	2	1	3	0
AT1G05900.1	136	107	190	200	185	125	133	149	146	117	160	107	145	115	106	77	89	96
AT1G05900.2	145	123	196	209	195	136	141	159	156	123	173	109	152	132	117	81	95	99
AT1G05910.1	452	387	794	626	640	459	500	512	612	390	552	444	395	373	389	305	275	304
AT1G05930.1	0	0	2	0	0	0	0	0	0	0	0	0	0	0	0	0	0	0
AT1G05940.1	372	402	605	525	481	314	400	407	501	381	440	347	351	265	258	219	214	202
AT1G05950.1	64	59	131	49	81	87	67	75	91	37	55	48	66	45	79	32	42	42
AT1G05960.1	634	530	918	988	1007	757	667	622	637	552	1021	798	514	437	478	408	418	488
AT1G05960.2	621	521	905	974	989	743	657	607	628	535	1006	785	509	426	464	402	414	484
AT1G05970.1	66	43	60	57	68	52	42	31	36	33	53	55	36	26	34	39	29	33
AT1G05970.2	74	43	60	55	73	53	45	30	39	32	56	59	36	25	37	41	31	36
AT1G05990.1	0	2	2	0	2	0	0	0	0	0	0	0	0	0	0	0	0	1
AT1G06000.1	4262	2556	4834	3622	3973	3041	4170	2783	3781	2299	3248	2863	4070	2876	2635	1982	2314	1921
AT1G06010.1	173	118	141	109	127	107	115	103	112	75	117	85	102	77	95	53	64	76
AT1G06020.1	2	0	3	2	3	1	3	1	1	1	0	0	3	0	0	0	0	1
AT1G06030.1	1	1	1	0	2	0	1	0	1	0	0	2	0	0	0	0	0	1
AT1G06040.1	1497	1305	1723	1508	1566	1077	1393	1515	1744	1001	1450	1247	1301	1102	1167	759	854	778
AT1G06040.2	1400	1222	1593	1424	1457	999	1313	1412	1639	939	1348	1150	1190	1032	1081	695	775	725
AT1G06050.1	45	40	55	67	71	60	36	42	40	54	99	56	57	27	30	31	36	43
AT1G06060.1	116	117	161	142	168	122	136	109	136	91	160	129	125	66	113	85	104	96
AT1G06070.1	146	160	235	195	180	147	164	175	177	123	152	134	145	105	119	84	95	90
AT1G06080.1	33	28	41	21	20	23	24	20	24	22	28	18	16	21	22	7	12	10
AT1G06090.1	1	7	11	5	9	12	1	10	3	1	8	3	3	1	3	2	3	1
AT1G06100.1	75	31	51	60	62	36	57	50	54	40	89	88	72	71	65	49	56	45
AT1G06110.1	238	195	259	259	217	196	199	219	196	165	210	199	185	129	152	119	119	105
AT1G06120.1	0	0	2	1	2	5	1	2	0	0	3	0	0	0	1	0	0	0
AT1G06130.1	433	309	416	523	521	401	297	287	318	335	440	354	305	243	259	221	272	256
AT1G06130.2	420	299	404	490	488	387	289	278	304	326	423	345	286	230	243	208	251	244
AT1G06135.1	0	0	0	1	1	0	0	0	0	9	8	1	2	0	0	0	3	4
AT1G06137.1	0	0	0	0	0	0	0	0	0	1	0	0	0	0	0	0	0	0
AT1G06140.1	34	30	38	33	28	30	32	31	28	28	21	19	30	27	17	22	19	17
AT1G06148.1	0	0	0	2	2	0	2	1	0	1	1	1	4	4	0	0	3	1
AT1G06148.2	2	1	0	1	2	0	2	0	0	0	2	1	2	0	1	0	0	0
AT1G06149.1	349	315	535	416	399	435	356	338	371	254	464	355	321	303	282	188	242	246
AT1G06150.1	396	340	572	494	448	456	394	399	394	264	492	372	352	318	315	213	258	264
AT1G06150.2	349	315	535	416	399	435	356	338	371	254	464	355	321	303	282	188	242	246
AT1G06160.1	23	20	18	15	18	6	23	31	18	14	18	19	24	6	7	12	10	6
AT1G06170.1	2	5	9	2	1	5	3	3	0	2	1	1	3	0	3	2	3	3
AT1G06170.2	2	5	8	2	1	4	3	3	0	2	1	1	3	0	3	2	3	3
AT1G06180.1	205	117	230	218	223	242	189	97	144	111	146	184	172	137	124	90	107	159
AT1G06190.1	2073	1621	2514	1980	1798	1327	1513	1515	1589	1046	1222	1093	1544	1268	1294	976	937	962
AT1G06190.2	1635	1289	2062	1583	1465	1077	1252	1227	1294	864	1013	894	1259	1059	1059	800	780	803
AT1G06200.1	813	528	740	752	707	583	472	485	533	468	537	492	550	422	514	379	416	433
AT1G06210.1	347	302	414	324	344	274	277	294	262	205	269	251	278	204	234	177	174	179
AT1G06210.2	327	287	393	310	328	253	258	275	247	196	248	240	262	193	231	173	166	168
AT1G06220.1	1856	1461	2379	2210	1966	1472	1667	1695	1871	1243	1594	1342	1400	1228	1348	954	819	863
AT1G06220.2	1850	1461	2385	2218	1966	1465	1659	1688	1872	1249	1599	1336	1386	1222	1341	955	828	863
AT1G06230.1	616	532	968	854	874	726	583	566	681	494	771	661	609	413	485	383	430	390
AT1G06230.2	617	533	969	853	872	727	582	566	680	496	777	659	608	412	484	387	429	392
AT1G06230.3	583	496	918	801	826	683	552	527	631	453	720	618	569	382	454	361	401	365
AT1G06240.1	204	174	255	269	290	194	208	176	192	142	195	147	153	139	151	109	108	93
AT1G06250.1	13	13	31	22	25	20	11	13	10	9	14	8	8	19	9	8	7	8
AT1G06260.1	16	12	30	8	11	6	11	19	18	14	13	11	10	9	16	5	5	4
AT1G06270.1	104	54	154	128	88	80	97	93	87	50	63	66	66	58	52	44	38	39
AT1G06290.1	550	467	746	545	519	365	518	478	515	379	378	333	413	313	373	237	275	217
AT1G06310.1	2	1	2	1	1	1	1	0	0	0	1	0	0	2	0	1	1	1
AT1G06330.1	0	0	0	0	0	0	0	0	0	0	0	0	0	0	0	0	0	1
AT1G06340.1	0	0	0	0	0	0	0	1	0	0	0	0	0	0	1	1	0	0
AT1G06350.1	18	22	26	15	31	16	11	18	20	10	21	14	13	8	6	12	12	8
AT1G06360.1	1030	774	1078	853	769	712	1044	819	905	487	843	600	845	808	847	486	569	492
AT1G06370.1	21	22	39	36	32	20	22	22	28	25	20	16	34	21	18	25	17	24
AT1G06380.1	285	188	247	208	205	184	159	190	200	146	192	186	174	127	183	108	102	116
AT1G06390.1	515	434	629	682	697	555	513	434	494	427	582	551	399	365	393	327	334	355
AT1G06390.2	460	394	592	625	651	520	471	404	458	401	549	508	356	326	364	307	304	335
AT1G06400.1	345	252	336	287	313	226	173	192	202	157	206	188	179	155	183	133	138	143
AT1G06410.1	1144	868	1407	1353	1418	1095	1001	839	1049	764	1128	1008	835	661	685	504	561	589
AT1G06420.1	19	14	35	16	14	19	9	11	9	7	10	7	21	10	7	5	9	8
AT1G06420.2	19	10	28	14	12	17	8	10	8	5	7	6	15	9	7	4	8	6
AT1G06430.1	2291	1405	2199	3921	4173	3305	1660	1610	1839	2222	3761	3703	1624	1172	1323	1505	1889	1640
AT1G06440.1	67	54	65	75	54	41	56	40	48	37	40	38	46	33	32	30	26	22
AT1G06450.1	56	65	107	97	89	69	81	61	68	47	65	60	73	58	54	45	47	36
AT1G06460.1	1336	1095	1530	2451	1706	1212	1533	1757	1749	1727	2433	1704	1933	1314	1619	1392	1414	1192
AT1G06470.1	322	261	344	302	280	250	265	239	311	213	258	203	259	213	234	155	172	155
AT1G06470.2	358	288	376	338	318	271	304	258	339	244	273	219	293	241	252	171	192	160
AT1G06475.1	31	32	41	46	120	80	19	15	15	20	33	31	33	21	23	20	30	39
AT1G06490.1	42	44	102	40	61	67	41	50	63	21	43	19	45	19	30	14	17	19
AT1G06500.1	88	53	85	80	51	41	42	52	51	35	42	37	56	45	51	28	34	31
AT1G06500.2	82	47	83	71	49	40	37	50	48	30	43	29	51	41	47	27	31	28
AT1G06500.3	94	55	92	80	53	50	46	61	55	36	56	36	56	49	56	32	35	36
AT1G06500.4	72	45	77	67	44	38	33	42	44	29	38	25	47	39	44	26	28	25
AT1G06510.1	283	243	348	385	288	212	182	218	210	205	211	180	228	170	223	173	150	152
AT1G06515.1	81	72	103	102	85	83	106	79	83	61	66	76	69	80	82	52	65	60
AT1G06515.2	89	92	117	113	107	105	118	91	96	72	87	93	82	96	93	64	75	74
AT1G06520.1	11	14	23	8	11	11	21	14	15	14	11	2	16	6	8	5	8	4
AT1G06530.1	1514	955	1538	1282	1201	1040	1024	929	1105	780	1005	863	1027	811	831	643	727	683
AT1G06540.1	19	10	24	9	6	8	14	5	12	3	9	8	7	5	7	6	5	5
AT1G06550.1	1840	1064	2123	1352	1274	1017	1145	964	1196	786	1000	898	1176	943	929	645	721	673
AT1G06560.1	451	288	473	401	413	283	344	321	377	254	340	249	286	263	237	179	136	170
AT1G06570.1	387	334	491	744	912	650	308	286	369	465	731	716	367	261	253	367	422	386
AT1G06570.2	363	314	446	680	837	596	286	265	343	434	675	664	343	241	240	340	389	347
AT1G06580.1	24	19	22	23	30	15	19	12	22	14	21	22	22	17	21	18	10	9
AT1G06590.1	112	105	194	148	135	101	131	129	117	84	126	109	89	72	82	75	52	64
AT1G06620.1	34	82	55	37	66	51	32	27	21	17	26	22	21	16	18	12	12	9
AT1G06630.1	121	101	164	186	134	112	91	113	95	104	139	102	91	73	87	64	58	72
AT1G06630.2	124	102	157	180	137	112	88	111	97	93	128	96	92	65	84	61	52	63
AT1G06630.3	119	95	154	174	128	103	88	107	92	98	126	91	91	72	84	62	53	64
AT1G06640.1	1263	944	1353	1131	1216	845	757	698	744	527	705	652	660	490	570	480	459	407
AT1G06640.2	1225	871	1274	1062	1152	798	703	639	692	493	661	612	622	469	530	451	439	382
AT1G06640.3	1192	845	1242	1033	1111	775	685	624	671	474	647	597	603	458	514	443	429	371
AT1G06645.1	71	62	70	65	52	34	55	56	59	32	49	37	78	61	55	35	33	30
AT1G06650.1	440	385	518	522	539	373	361	378	426	342	444	372	410	290	367	302	314	260
AT1G06650.2	479	440	578	570	605	428	400	428	477	374	504	416	440	319	414	322	356	295
AT1G06660.1	20	24	41	22	25	15	9	20	16	14	18	9	10	13	14	9	10	10
AT1G06670.1	1150	1028	1839	1611	1557	1159	1361	1193	1401	981	1275	1018	1091	983	898	711	656	700
AT1G06680.1	19148	23563	27725	22125	20998	13466	16276	22932	24738	12886	17764	13735	20861	18900	20959	12807	12273	11747
AT1G06680.2	17579	21213	25142	20052	19093	12237	14584	20566	22170	11678	15968	12217	19175	17309	19191	11698	11280	10752
AT1G06690.1	1195	771	1370	1094	1199	885	941	975	1109	721	972	951	923	769	788	581	599	583
AT1G06700.1	570	453	615	549	555	433	395	399	430	312	437	412	452	336	405	290	269	296
AT1G06700.2	578	444	615	550	572	429	392	394	431	306	440	416	445	335	416	292	271	302
AT1G06710.1	178	111	193	176	143	113	156	168	171	112	150	112	146	98	99	98	93	82
AT1G06720.1	1469	1101	2061	2094	2013	1450	1545	1538	1660	1211	1748	1472	1294	1178	1154	925	958	1004
AT1G06730.1	267	200	287	222	226	188	157	190	197	151	187	138	166	134	136	112	109	140
AT1G06750.1	10	10	23	16	14	10	10	10	10	7	9	13	7	9	11	11	8	4
AT1G06750.2	0	0	0	1	0	0	0	0	0	0	1	2	0	0	1	0	1	0
AT1G06760.1	1246	975	1561	670	882	960	696	697	708	393	799	506	965	680	757	404	594	597
AT1G06770.1	105	104	130	118	118	108	75	78	96	55	107	76	60	50	68	50	59	57
AT1G06770.2	104	94	132	121	113	106	79	80	92	55	107	77	58	50	69	50	61	54
AT1G06780.1	99	93	129	143	105	105	100	103	101	70	124	99	110	82	74	61	52	56
AT1G06780.2	98	93	130	142	105	103	101	102	95	68	121	97	107	81	73	58	51	56
AT1G06790.1	305	184	263	197	196	142	214	212	205	138	148	153	161	141	129	106	114	115
AT1G06790.2	298	184	276	216	224	155	223	213	215	152	164	165	182	143	141	109	131	132
AT1G06800.1	147	82	155	197	228	137	118	113	121	149	248	169	111	75	102	79	109	125
AT1G06800.2	126	66	126	161	194	114	96	100	102	129	209	138	89	62	84	71	90	97
AT1G06810.1	0	0	0	0	0	1	0	0	0	0	0	0	0	0	0	0	0	0
AT1G06820.1	761	607	919	869	797	584	666	614	706	458	607	523	579	458	491	408	354	335
AT1G06830.1	84	69	132	75	84	76	71	90	84	40	83	76	76	69	61	61	68	92
AT1G06840.1	173	159	281	289	298	232	185	194	172	191	357	249	128	122	122	132	155	148
AT1G06850.1	28	56	93	69	89	57	75	51	49	54	51	47	42	39	27	23	25	32
AT1G06850.2	22	39	78	54	70	47	63	42	42	40	48	38	35	34	19	17	17	28
AT1G06870.1	323	193	330	344	388	251	229	221	238	178	345	220	215	187	148	127	136	151
AT1G06890.1	647	476	666	583	568	475	531	526	561	427	521	450	425	312	358	248	276	267
AT1G06890.2	559	426	600	515	508	424	488	471	518	377	458	414	372	271	305	216	235	229
AT1G06890.3	632	452	630	569	538	450	505	502	534	415	497	431	409	304	349	232	275	267
AT1G06900.1	854	643	1044	885	886	658	804	795	888	458	668	589	587	490	567	407	405	400
AT1G06910.1	86	48	114	76	53	57	61	51	52	50	41	49	53	48	63	34	35	40
AT1G06920.1	0	0	0	0	1	0	0	0	0	0	0	0	0	1	0	0	0	0
AT1G06923.1	1	0	1	0	0	2	0	0	0	0	0	0	0	0	0	0	0	0
AT1G06925.1	0	0	0	0	0	1	0	0	0	0	0	0	0	0	0	0	0	0
AT1G06930.1	0	0	0	0	0	2	0	0	0	0	0	0	0	0	0	0	0	0
AT1G06950.1	4739	4020	6996	5215	4715	3479	4073	3934	4460	2810	3660	2772	3376	2790	2836	2040	1888	1903
AT1G06960.1	186	120	183	176	170	125	117	116	121	100	135	120	124	90	140	85	88	103
AT1G06960.2	170	114	172	161	161	112	101	106	103	91	124	108	117	83	124	79	76	90
AT1G06960.3	160	100	167	151	159	110	106	105	103	89	114	105	116	77	126	79	75	93
AT1G06970.1	3	0	2	4	1	2	1	0	0	0	0	0	2	2	1	0	1	0
AT1G06980.1	96	31	44	39	27	20	57	55	44	37	37	28	66	38	51	25	24	24
AT1G06990.1	0	0	0	0	0	0	0	0	0	0	0	1	0	0	0	0	0	0
AT1G07000.1	43	75	71	72	134	121	47	39	38	103	206	102	32	25	40	61	107	79
AT1G07010.1	971	762	1121	1036	1260	760	765	651	878	620	934	840	742	604	607	463	505	544
AT1G07010.2	918	721	1077	994	1195	720	741	620	830	584	889	810	723	572	587	443	493	532
AT1G07010.3	876	694	1028	948	1157	693	695	584	782	548	831	764	694	548	560	423	465	504
AT1G07020.1	73	53	66	39	57	61	51	42	50	39	56	43	54	47	37	44	47	43
AT1G07030.1	403	283	392	420	389	344	303	255	350	268	353	291	286	214	219	197	199	200
AT1G07040.1	91	110	131	153	99	109	101	105	112	109	169	110	123	50	98	70	81	81
AT1G07050.1	789	449	506	534	288	234	480	524	505	366	343	244	767	579	708	446	333	294
AT1G07060.1	1	1	0	1	0	1	0	0	2	0	0	0	0	0	0	0	1	1
AT1G07070.1	475	408	615	445	414	346	442	421	474	266	380	356	383	395	354	240	255	228
AT1G07080.1	608	582	809	828	753	578	638	589	658	517	738	553	637	482	502	351	425	393
AT1G07090.1	123	88	140	120	118	101	104	107	93	77	109	98	102	93	68	57	51	71
AT1G07110.1	2348	1490	2295	1898	1639	1169	1846	1718	1792	1111	1469	1192	1833	1381	1527	992	974	937
AT1G07120.1	10	15	16	15	12	15	7	17	7	9	10	10	10	9	10	2	9	9
AT1G07130.1	40	34	59	59	62	53	46	35	31	28	60	35	25	23	26	34	29	33
AT1G07135.1	29	933	794	822	1853	675	769	68	113	292	650	160	68	33	67	407	390	372
AT1G07140.1	3334	2168	2852	2396	2247	2022	2048	2005	2183	1593	2107	1699	1817	1469	1560	1145	1203	1159
AT1G07150.1	49	101	158	142	175	170	89	76	114	109	151	127	52	58	52	84	85	131
AT1G07150.2	49	101	158	142	175	170	89	76	114	109	151	127	52	58	52	84	85	131
AT1G07160.1	0	0	3	0	2	2	3	2	2	31	24	6	6	0	0	5	12	7
AT1G07170.1	150	73	131	112	115	117	90	90	75	78	101	75	80	59	59	76	66	59
AT1G07170.2	117	59	103	85	81	87	73	63	55	66	75	52	60	50	47	47	45	39
AT1G07170.3	141	66	121	103	96	104	84	78	64	70	93	65	71	55	56	57	56	50
AT1G07175.1	0	0	2	0	1	1	0	1	0	0	1	0	0	1	0	0	0	0
AT1G07180.1	1666	1100	1737	1597	2293	1471	1312	1022	1517	929	1655	1489	954	781	794	655	852	969
AT1G07200.1	185	138	224	159	174	135	130	120	124	88	131	135	81	78	83	48	60	72
AT1G07200.2	282	228	339	242	280	203	201	195	206	144	217	213	127	122	106	93	92	102
AT1G07210.1	748	578	805	706	596	510	616	496	593	424	515	469	500	439	470	367	327	335
AT1G07220.1	210	195	240	181	193	183	142	157	169	129	149	144	141	109	134	91	83	82
AT1G07230.1	168	186	289	303	312	236	197	189	222	195	281	196	209	170	180	157	174	143
AT1G07240.1	135	109	142	147	176	169	118	134	151	122	213	189	120	87	112	90	104	104
AT1G07250.1	412	307	406	335	334	369	316	315	347	249	344	281	323	267	279	163	193	161
AT1G07260.1	12	16	23	17	28	27	14	25	18	14	10	17	17	12	16	16	5	10
AT1G07270.1	24	6	21	19	18	5	15	15	17	6	5	7	7	13	14	6	11	5
AT1G07280.1	1544	1087	1614	1712	1453	887	1345	1365	1529	1002	1315	947	1310	1016	1110	849	753	781
AT1G07280.2	1498	1038	1553	1634	1396	858	1262	1292	1443	955	1251	874	1232	953	1031	800	713	710
AT1G07280.3	1512	1046	1562	1644	1405	871	1284	1307	1461	965	1269	890	1244	961	1041	805	723	719
AT1G07290.1	10	10	15	6	11	12	10	12	8	5	7	11	5	8	8	6	7	5
AT1G07300.1	40	49	75	59	72	46	65	68	60	38	48	60	49	56	51	24	26	32
AT1G07310.1	196	163	247	265	305	220	169	193	194	204	290	220	193	130	146	112	134	142
AT1G07320.1	5759	4153	6163	3988	3939	3236	3468	3760	3850	2300	3041	2332	3428	2907	3063	2011	2026	2018
AT1G07320.2	5167	3822	5698	3709	3636	2991	3273	3539	3616	2171	2832	2179	3110	2680	2839	1853	1828	1857
AT1G07320.3	4232	3365	4933	3207	3139	2608	2869	3109	3218	1929	2496	1872	2731	2388	2487	1660	1626	1616
AT1G07320.4	5162	3818	5715	3718	3634	2990	3277	3543	3614	2170	2837	2183	3115	2680	2839	1848	1840	1859
AT1G07330.1	1	1	2	7	2	2	2	1	2	3	2	2	3	0	0	0	0	1
AT1G07350.1	605	276	443	413	644	414	284	311	342	227	451	345	305	255	271	200	215	224
AT1G07350.2	608	278	446	428	635	411	291	323	346	235	461	348	307	263	279	204	221	236
AT1G07360.1	383	436	791	683	639	502	497	540	618	480	620	496	443	426	395	360	310	317
AT1G07370.1	265	266	393	240	233	237	188	242	221	117	187	107	235	202	205	111	124	104
AT1G07380.1	58	77	114	63	86	62	50	60	59	37	51	55	55	34	28	29	30	34
AT1G07390.1	98	79	150	133	111	97	85	81	91	78	75	72	63	51	73	54	56	41
AT1G07390.2	90	76	144	130	102	92	79	79	82	74	69	70	58	47	67	49	52	38
AT1G07390.3	97	77	145	126	105	96	82	77	90	76	74	71	63	50	71	53	55	39
AT1G07400.1	14	8	11	18	332	78	8	7	8	13	84	62	4	7	10	16	68	57
AT1G07410.1	13	8	13	8	10	8	11	12	6	5	4	12	7	4	8	3	7	6
AT1G07420.1	320	251	430	490	491	392	331	350	348	313	475	404	331	235	290	259	245	256
AT1G07420.2	313	245	411	471	481	375	310	342	321	303	454	386	324	219	281	248	236	249
AT1G07430.1	5	11	16	8	20	19	4	4	3	11	9	21	25	4	4	2	5	10
AT1G07440.1	755	438	631	378	347	262	347	436	436	189	228	210	399	349	399	148	170	141
AT1G07440.2	680	410	574	329	318	234	314	391	389	165	199	190	356	313	359	134	155	130
AT1G07450.1	32	35	57	33	25	21	15	38	51	14	15	23	15	24	23	14	13	15
AT1G07460.1	0	0	0	0	0	0	1	0	0	0	0	0	0	0	0	0	0	0
AT1G07470.1	331	235	434	332	341	271	286	306	333	237	350	269	286	215	204	199	219	174
AT1G07473.1	1	2	2	0	1	0	0	0	0	3	0	0	1	1	0	1	0	2
AT1G07480.1	334	239	428	332	370	268	269	310	317	239	342	247	277	217	225	186	212	189
AT1G07480.2	328	236	419	324	364	260	263	304	310	235	336	239	271	200	220	181	208	181
AT1G07485.1	5	8	10	1	7	2	7	4	9	1	6	2	3	2	4	2	0	1
AT1G07490.1	6	16	12	2	10	7	7	5	12	1	6	4	4	3	3	2	0	2
AT1G07500.1	0	2	3	1	9	1	1	1	0	1	0	3	0	0	1	0	1	1
AT1G07510.1	496	388	648	569	740	587	450	449	450	387	746	594	382	320	374	269	373	352
AT1G07520.1	57	64	106	167	240	165	43	35	52	93	159	131	32	18	21	56	58	76
AT1G07530.1	308	244	357	296	369	318	229	235	264	211	306	247	244	160	167	131	171	196
AT1G07540.1	0	0	0	0	0	1	0	0	0	0	1	0	0	0	0	0	0	0
AT1G07570.1	147	148	165	122	119	116	94	105	109	62	108	92	103	74	62	51	59	79
AT1G07570.2	141	145	164	120	116	111	92	98	102	60	108	92	102	73	59	50	57	73
AT1G07570.3	117	131	152	103	101	103	84	88	91	54	100	75	92	66	46	44	48	68
AT1G07590.1	5931	3867	5323	9841	10683	8456	2669	3124	2997	4834	6964	7168	3528	3199	3257	4275	5203	5662
AT1G07600.1	910	592	768	1656	1704	1363	489	598	612	948	1396	1249	554	524	492	641	795	821
AT1G07610.1	463	401	620	2893	2911	2369	280	357	393	1302	1815	2074	252	283	267	835	1126	1337
AT1G07615.1	193	114	188	199	173	133	143	135	150	101	151	131	121	105	105	78	87	65
AT1G07620.1	4	14	13	12	43	29	17	4	10	17	86	52	8	15	11	18	31	50
AT1G07630.1	134	138	231	194	251	227	111	133	157	145	278	224	116	104	108	113	101	156
AT1G07640.1	254	324	542	437	474	423	313	346	384	271	362	300	293	267	253	239	204	220
AT1G07640.2	253	320	532	427	471	414	308	336	377	267	354	293	284	259	245	236	204	218
AT1G07640.3	256	318	528	426	465	411	306	334	377	264	356	294	283	260	245	237	202	215
AT1G07645.1	0	0	0	0	0	0	0	0	0	0	0	0	0	0	1	0	0	0
AT1G07650.1	521	466	699	777	764	587	439	477	468	444	614	519	393	371	356	385	340	332
AT1G07650.2	510	443	661	736	726	559	418	446	442	423	574	495	379	349	335	364	322	323
AT1G07660.1	570	382	533	384	402	384	337	387	342	253	338	225	375	304	340	216	238	224
AT1G07660.2	364	237	326	218	226	220	200	226	182	149	198	149	226	186	207	124	155	154
AT1G07670.1	704	602	1021	692	806	638	571	620	643	388	631	433	495	390	388	280	298	293
AT1G07700.1	625	449	556	471	560	406	398	457	419	312	549	445	379	310	304	235	289	294
AT1G07700.2	541	380	466	393	473	351	343	383	345	256	471	385	313	259	234	202	249	249
AT1G07700.3	552	387	481	414	495	344	335	380	342	259	475	367	310	270	256	205	252	253
AT1G07705.1	278	309	472	384	387	260	336	371	393	261	343	250	259	250	258	168	175	187
AT1G07705.2	292	316	489	402	395	265	350	383	412	274	356	274	268	258	276	177	180	199
AT1G07710.1	0	2	5	5	2	1	3	2	2	5	2	1	2	0	1	1	2	2
AT1G07720.1	693	621	909	1250	1446	939	723	509	642	961	1371	1187	581	383	481	536	619	581
AT1G07725.1	132	67	130	107	100	102	85	76	93	77	101	102	54	60	59	46	57	42
AT1G07730.2	34	31	46	34	34	29	25	26	37	23	33	21	29	25	19	20	17	16
AT1G07740.1	109	82	140	117	105	86	70	93	92	68	89	66	86	64	75	62	46	37
AT1G07745.1	40	53	74	51	46	36	41	60	58	41	43	35	33	48	54	25	28	28
AT1G07745.2	44	50	75	52	47	39	48	58	60	43	45	40	37	53	51	26	28	29
AT1G07750.1	224	193	242	240	251	181	184	195	150	174	205	176	128	84	94	108	75	86
AT1G07770.1	3720	2422	3679	2743	2655	2263	2429	2342	2629	1671	2156	1982	2206	1944	1936	1313	1462	1510
AT1G07770.2	3557	2268	3402	2539	2505	2118	2172	2163	2376	1512	1969	1780	2071	1786	1786	1194	1350	1386
AT1G07780.1	993	588	1004	792	708	497	893	788	894	456	598	489	687	623	619	374	382	372
AT1G07780.2	979	579	996	771	707	498	867	772	863	447	600	477	670	620	597	373	384	365
AT1G07780.3	1019	626	1058	825	736	535	948	842	953	498	643	529	728	658	656	399	418	393
AT1G07780.4	909	585	988	777	696	511	888	798	894	477	610	504	672	616	620	379	384	376
AT1G07780.5	982	581	987	774	700	493	866	772	859	448	596	474	673	616	605	366	382	365
AT1G07790.1	625	508	684	465	404	501	388	403	454	243	375	238	484	434	405	288	275	280
AT1G07795.1	1	0	0	0	0	0	0	0	0	0	0	1	0	0	0	0	0	0
AT1G07810.1	676	572	938	761	788	608	587	583	615	426	689	541	473	382	420	281	319	304
AT1G07820.1	872	595	879	565	570	586	542	602	588	374	482	364	638	502	532	331	375	353
AT1G07820.2	880	593	872	559	553	587	523	581	577	358	459	339	614	501	507	329	362	342
AT1G07830.1	386	235	319	378	361	305	221	242	267	216	313	250	226	216	233	184	153	168
AT1G07840.1	526	449	614	653	550	484	464	530	509	345	498	393	441	426	430	352	293	295
AT1G07840.2	500	423	576	614	511	456	427	500	469	315	459	371	413	389	403	325	276	271
AT1G07840.3	487	418	579	620	519	445	437	495	473	325	460	366	410	402	389	328	269	273
AT1G07850.1	0	2	1	1	1	0	0	0	0	0	0	0	0	0	0	0	0	0
AT1G07870.1	51	66	129	76	145	109	61	50	51	60	96	84	51	39	45	44	45	58
AT1G07870.2	48	60	126	75	133	106	59	45	47	57	87	78	46	35	41	39	40	55
AT1G07880.1	39	50	70	31	45	32	27	38	30	11	22	13	21	16	25	14	15	13
AT1G07880.2	40	49	63	35	40	32	24	41	30	11	22	14	18	18	26	14	15	13
AT1G07890.1	14759	9020	11197	14075	14522	11926	10984	10294	11413	8686	12166	11647	9724	8918	8667	6767	7426	8095
AT1G07890.2	14161	8494	10395	13123	13573	11167	9835	9475	10447	7939	11198	10608	8954	8136	7884	6178	6818	7380
AT1G07890.3	14139	8481	10371	13087	13520	11124	9802	9453	10421	7912	11138	10540	8931	8113	7873	6157	6783	7344
AT1G07890.4	14159	8493	10393	13117	13563	11160	9827	9473	10440	7935	11191	10591	8955	8137	7881	6175	6809	7370
AT1G07890.5	14144	8485	10375	13096	13534	11132	9810	9459	10427	7918	11154	10559	8936	8118	7879	6159	6793	7351
AT1G07890.6	13352	8415	10446	13043	13488	11049	10391	9639	10773	8159	11413	10921	9145	8379	8140	6372	6944	7556
AT1G07890.7	14143	8486	10374	13090	13525	11128	9806	9457	10423	7916	11148	10547	8936	8120	7877	6159	6787	7345
AT1G07890.8	14161	8494	10396	13119	13569	11162	9833	9473	10443	7935	11190	10592	8955	8136	7883	6179	6812	7376
AT1G07900.1	3	9	37	24	60	65	7	3	6	15	73	47	13	3	4	18	21	26
AT1G07901.1	3	0	8	6	6	1	3	1	6	2	5	1	4	4	5	3	6	2
AT1G07910.1	463	312	578	420	384	284	486	485	513	247	370	279	383	322	305	208	184	206
AT1G07910.2	478	328	605	440	398	298	510	507	539	268	386	300	407	339	325	221	188	217
AT1G07920.1	39193	27179	40863	35288	33084	25773	29424	29608	33782	21705	28181	23069	22260	18673	18700	13725	13278	13986
AT1G07930.1	35169	25004	37261	31900	29956	23261	26370	26315	30278	19252	25092	20583	20440	17070	16933	12392	11978	12600
AT1G07930.2	25565	18865	27898	24006	22569	17501	19982	19683	22588	14327	18828	15505	15429	13008	12898	9497	9129	9588
AT1G07940.1	38423	26526	39662	34419	32320	25024	28732	28854	32909	21035	27354	22511	21751	18210	18196	13321	12837	13535
AT1G07940.2	38047	26181	39197	34026	31912	24748	28109	28289	32268	20708	26868	22063	21431	17895	17915	13104	12667	13322
AT1G07950.1	180	151	185	179	149	138	128	131	118	98	135	115	130	115	126	94	92	83
AT1G07960.1	320	191	280	244	242	216	217	207	194	170	192	187	194	156	192	119	116	128
AT1G07960.2	330	193	286	256	246	229	224	215	205	177	197	195	205	158	196	125	123	136
AT1G07960.3	333	198	293	258	254	227	229	210	204	181	201	194	207	167	199	134	122	135
AT1G07970.1	189	185	301	296	298	198	243	198	239	179	204	187	174	162	154	151	140	139
AT1G07980.1	183	149	199	193	178	128	103	114	116	117	148	128	152	100	105	95	84	85
AT1G07985.1	1	1	1	1	3	4	1	2	0	0	1	0	1	0	0	0	0	1
AT1G07990.1	387	378	549	485	513	384	364	381	409	316	469	373	355	273	325	275	241	270
AT1G08000.1	104	105	168	189	160	113	111	136	127	92	140	111	119	91	95	99	102	81
AT1G08000.2	98	93	147	172	145	102	102	118	112	82	126	98	101	79	77	86	90	71
AT1G08005.1	1	0	1	0	1	0	0	0	1	0	1	0	1	0	0	0	0	0
AT1G08010.1	150	142	223	196	182	156	158	174	177	123	160	139	138	106	115	64	88	100
AT1G08010.2	106	114	165	140	132	120	112	133	140	91	123	106	93	74	79	46	58	81
AT1G08030.1	240	191	295	197	187	171	191	210	243	128	163	131	194	147	146	120	93	106
AT1G08035.1	1	1	2	3	2	2	0	3	4	0	2	1	8	8	1	0	7	2
AT1G08040.1	278	208	287	281	255	185	224	201	190	181	235	213	234	168	199	117	156	130
AT1G08040.2	273	204	276	278	248	179	221	201	185	175	233	204	232	166	197	113	154	129
AT1G08050.1	24	30	46	27	49	50	33	23	29	38	69	35	17	21	13	12	25	35
AT1G08060.1	210	187	383	316	305	200	288	242	263	179	274	220	220	181	194	141	144	149
AT1G08060.2	207	177	371	305	298	197	270	232	248	166	258	213	212	173	177	137	134	143
AT1G08070.1	30	34	57	74	60	40	39	37	29	30	40	34	25	28	26	25	24	29
AT1G08080.1	0	1	3	0	1	0	0	0	0	0	0	0	0	0	0	0	1	0
AT1G08090.1	2	4	2	18	3	8	4	8	3	3	6	25	1	2	4	2	5	3
AT1G08100.1	0	0	0	4	0	0	0	0	0	1	1	3	0	0	1	1	1	0
AT1G08110.1	1295	909	1331	1207	1144	891	918	875	954	684	924	759	920	664	745	510	550	548
AT1G08110.2	1295	918	1335	1216	1156	899	937	882	963	696	940	778	918	664	748	509	559	555
AT1G08110.3	1302	924	1341	1217	1150	885	938	892	971	683	921	771	947	662	754	507	551	559
AT1G08110.4	1319	944	1384	1265	1200	939	957	928	999	727	973	799	948	688	776	539	586	570
AT1G08120.1	4	3	3	4	1	3	1	2	0	1	0	3	4	3	0	2	1	0
AT1G08125.1	258	180	230	203	219	188	169	180	166	138	185	158	181	138	147	127	127	123
AT1G08125.2	250	174	225	187	203	179	160	173	159	133	180	152	165	129	136	122	118	110
AT1G08125.3	188	124	158	124	143	109	110	122	109	93	121	112	107	92	95	84	79	79
AT1G08130.1	905	709	1171	897	891	684	910	954	1013	517	798	627	792	747	656	442	426	468
AT1G08140.1	0	0	0	1	0	0	0	0	0	0	0	0	0	0	0	1	0	0
AT1G08160.1	32	55	63	31	36	52	33	43	57	14	36	22	21	15	17	19	10	11
AT1G08165.1	12	7	9	9	8	9	6	7	10	7	12	12	10	2	11	8	7	5
AT1G08170.1	1	0	1	0	1	3	0	2	0	2	1	0	0	2	1	0	2	1
AT1G08180.1	19	27	32	15	25	21	14	32	18	19	21	30	14	15	17	17	16	16
AT1G08190.1	1175	944	1433	1185	1185	859	1086	1055	1083	893	992	890	919	676	734	522	543	500
AT1G08200.1	3111	2233	3265	3102	2911	2261	2394	2328	2455	1786	2483	2132	2404	1778	1964	1409	1517	1380
AT1G08210.1	157	143	199	175	180	143	138	140	153	96	115	113	119	79	101	65	82	75
AT1G08220.1	257	149	259	261	226	192	202	182	193	141	180	207	163	124	167	111	112	124
AT1G08220.2	180	113	201	204	170	154	164	140	158	114	146	164	126	99	136	81	90	106
AT1G08230.2	274	165	257	350	290	247	251	236	241	253	283	279	211	149	165	160	151	146
AT1G08250.1	207	159	258	313	283	273	228	227	240	241	307	296	218	178	169	162	130	132
AT1G08260.1	324	285	592	398	396	278	404	417	360	186	315	244	319	269	289	137	173	171
AT1G08270.1	6	3	9	3	6	9	8	13	3	5	14	5	11	8	6	3	9	4
AT1G08270.2	20	15	27	16	18	21	35	30	19	12	29	17	20	17	12	12	14	6
AT1G08280.1	150	146	215	243	252	211	142	121	139	175	209	248	103	95	102	117	81	93
AT1G08290.1	6	18	47	18	28	26	9	16	12	2	8	6	8	7	4	4	1	10
AT1G08300.1	59	43	74	71	71	60	63	75	68	58	90	73	42	33	39	41	42	41
AT1G08310.1	10	10	12	13	15	11	6	15	8	18	23	35	12	6	7	13	9	9
AT1G08310.2	9	9	11	12	14	10	6	15	9	18	24	35	10	6	6	13	9	10
AT1G08315.1	49	45	73	49	72	66	46	43	48	42	65	40	38	25	40	41	32	31
AT1G08320.1	0	2	0	3	2	4	0	2	1	3	0	3	0	0	1	0	1	0
AT1G08320.2	0	2	0	1	0	3	0	2	1	2	0	3	0	0	1	0	1	0
AT1G08320.3	0	2	0	4	2	4	0	2	2	3	0	3	0	0	1	0	1	1
AT1G08340.1	18	17	25	16	22	23	12	17	8	9	15	8	11	10	6	9	9	8
AT1G08350.1	78	58	123	107	86	57	88	76	98	63	84	66	65	56	54	35	38	51
AT1G08350.2	83	59	128	107	88	62	86	74	102	62	87	69	66	57	56	35	41	53
AT1G08360.1	5060	3551	5878	4661	4567	3718	3425	3585	3745	2445	3260	2972	3573	3059	3112	2263	2305	2529
AT1G08370.1	205	217	381	365	384	232	258	260	313	203	325	271	204	191	194	139	157	121
AT1G08380.1	9716	9160	9892	9059	8220	5345	6149	10073	10883	6160	8780	6338	9148	9011	9759	6161	6601	5817
AT1G08390.1	28	24	52	28	15	28	30	30	36	21	21	25	22	19	20	10	20	19
AT1G08400.1	86	80	90	69	84	71	60	50	73	45	82	77	56	33	41	47	33	26
AT1G08410.1	414	312	569	482	502	410	417	416	478	316	452	395	347	297	321	248	239	268
AT1G08420.1	641	577	740	754	740	560	658	579	674	495	727	524	475	332	345	306	304	309
AT1G08420.2	639	573	744	740	735	556	653	574	676	495	728	522	477	336	343	304	304	311
AT1G08430.1	5	11	14	42	56	50	10	16	9	40	35	71	7	8	16	17	39	21
AT1G08440.1	0	1	2	0	0	1	0	1	1	0	0	0	0	0	0	0	0	1
AT1G08450.1	539	421	640	570	526	435	408	442	470	423	518	401	473	362	379	277	388	360
AT1G08450.2	412	341	516	466	419	354	338	357	391	343	406	329	385	309	306	224	311	290
AT1G08450.3	472	356	562	482	454	390	345	393	404	360	458	348	413	316	322	235	344	306
AT1G08460.1	118	86	143	102	128	89	91	95	91	67	100	81	95	76	70	54	59	42
AT1G08465.1	124	110	179	148	154	133	136	130	118	93	131	117	105	77	122	85	63	77
AT1G08470.1	274	186	306	274	248	205	256	223	243	204	247	201	241	160	227	161	167	133
AT1G08480.1	909	548	754	686	634	474	517	503	511	444	544	410	522	440	443	330	375	316
AT1G08490.1	669	541	934	796	774	551	640	597	689	419	635	555	503	419	421	365	350	339
AT1G08500.1	11	13	13	19	15	21	10	9	15	12	11	14	23	6	15	10	13	9
AT1G08510.1	985	806	1039	1148	1086	750	884	807	890	781	1078	803	748	557	571	506	466	469
AT1G08520.1	2272	2131	3319	2345	2114	1687	1892	2289	2221	1280	1667	1292	1897	1547	1509	1046	1051	981
AT1G08530.1	164	125	183	174	136	100	154	149	163	113	131	119	127	99	115	93	84	93
AT1G08540.1	1232	1209	1899	1284	1189	904	1236	1258	1415	812	1085	815	1344	1039	1140	725	755	599
AT1G08550.1	1097	717	1034	1017	739	576	860	918	911	645	762	486	1001	748	894	600	535	495
AT1G08550.2	1075	694	997	982	713	560	835	886	863	621	723	467	980	718	884	580	512	487
AT1G08560.1	236	235	331	164	191	207	99	140	159	80	135	85	122	103	143	96	89	93
AT1G08570.1	551	403	475	346	390	253	314	296	393	235	317	323	275	156	184	172	127	183
AT1G08570.2	456	339	397	288	319	211	264	241	341	199	272	266	233	127	154	143	113	155
AT1G08570.3	483	361	419	316	354	222	281	270	354	214	282	294	233	131	170	151	118	161
AT1G08570.4	481	358	416	311	352	221	278	267	345	212	278	289	231	128	169	151	117	157
AT1G08580.1	1102	771	1050	874	796	683	692	735	767	516	694	559	803	713	744	564	591	624
AT1G08590.1	70	44	81	70	61	51	49	47	57	24	38	37	35	29	47	22	27	22
AT1G08600.1	431	352	576	513	528	396	411	428	428	310	440	352	378	267	273	246	245	199
AT1G08600.2	441	362	593	527	530	402	422	440	432	319	444	360	389	277	282	251	254	206
AT1G08600.3	445	366	605	539	540	407	430	445	444	321	462	371	394	280	288	254	259	214
AT1G08600.4	446	363	598	533	538	406	428	444	439	319	454	367	392	280	285	252	257	209
AT1G08610.1	334	209	314	365	350	239	238	244	283	188	224	213	221	189	201	168	172	155
AT1G08620.1	334	221	433	343	350	261	268	229	252	211	271	202	208	175	191	175	112	127
AT1G08620.2	341	227	444	350	353	270	278	230	261	215	280	205	218	181	196	179	114	131
AT1G08630.1	5	3	6	7	4	22	2	6	5	3	10	5	12	3	1	2	7	7
AT1G08630.2	5	3	6	7	4	21	2	6	5	3	10	5	12	3	1	2	7	7
AT1G08630.3	5	3	6	7	5	21	2	6	5	3	10	5	12	4	1	2	7	8
AT1G08630.4	5	3	6	7	4	19	1	6	5	2	10	5	12	3	1	2	6	7
AT1G08630.5	5	3	4	7	3	20	2	6	4	3	10	4	8	3	1	2	7	7
AT1G08640.1	1984	1385	2217	1747	1519	1167	1514	1382	1533	983	1201	1095	1312	1054	1039	707	763	780
AT1G08650.1	237	239	253	221	340	307	204	275	199	151	256	287	236	204	181	182	195	140
AT1G08650.2	172	183	177	149	243	226	149	200	139	106	183	209	177	155	137	136	134	108
AT1G08660.1	313	274	401	386	301	194	275	282	297	220	281	188	239	228	260	163	152	170
AT1G08660.2	326	278	403	394	316	195	281	283	301	228	286	192	241	236	272	158	159	173
AT1G08670.1	0	1	0	0	0	0	0	0	0	0	0	0	0	0	0	0	0	0
AT1G08680.1	293	330	488	420	385	292	321	325	368	268	331	292	274	206	223	192	143	173
AT1G08680.2	286	325	479	415	375	289	312	324	361	261	324	289	261	204	220	186	140	171
AT1G08680.3	278	309	454	390	353	267	301	304	338	249	307	274	252	188	201	182	132	161
AT1G08680.4	279	327	466	395	362	284	309	309	351	261	315	273	257	198	212	182	138	161
AT1G08700.1	262	230	359	295	269	241	259	250	306	168	265	198	225	177	203	165	143	150
AT1G08710.1	102	70	137	108	98	86	86	82	79	66	87	70	85	48	68	51	52	47
AT1G08710.2	90	55	121	89	78	68	74	68	69	59	74	66	78	43	60	47	49	40
AT1G08720.1	155	180	263	233	255	140	173	167	183	141	189	169	150	111	143	114	111	118
AT1G08730.1	7	4	13	7	7	3	9	6	13	4	8	7	5	3	4	3	0	4
AT1G08750.1	114	100	191	149	106	88	125	114	133	92	120	103	101	113	95	70	90	72
AT1G08750.2	114	98	188	149	104	87	123	112	129	88	119	100	101	112	95	70	90	72
AT1G08750.3	124	111	204	164	114	97	137	123	143	103	127	112	118	120	107	77	100	79
AT1G08760.1	123	105	154	142	153	125	118	105	90	86	143	94	87	82	74	75	78	64
AT1G08770.1	106	71	79	103	102	78	69	92	70	71	111	99	71	52	71	80	53	70
AT1G08780.1	297	203	310	288	243	216	167	181	210	151	204	157	221	204	194	151	160	146
AT1G08800.1	149	113	173	216	218	118	145	160	149	164	201	191	105	86	83	80	88	76
AT1G08800.2	152	116	175	218	222	123	150	166	153	167	210	198	110	87	85	86	91	79
AT1G08810.1	86	72	133	118	116	89	91	81	105	92	112	91	92	56	81	79	68	60
AT1G08810.2	64	53	112	92	88	71	70	64	82	67	85	72	70	43	69	58	53	45
AT1G08820.1	288	245	363	323	260	237	239	227	236	178	275	212	268	175	217	153	155	145
AT1G08820.2	290	257	373	338	269	243	249	239	241	183	283	225	277	179	222	158	156	154
AT1G08830.1	431	263	254	304	289	273	269	254	298	376	260	238	226	178	258	180	178	190
AT1G08830.2	393	235	231	264	258	238	217	216	247	319	230	199	190	151	208	145	153	144
AT1G08840.1	113	88	187	147	148	119	166	160	151	93	149	110	125	117	110	72	68	88
AT1G08840.2	128	96	214	161	168	133	183	174	168	100	162	132	142	126	123	81	83	96
AT1G08845.1	118	75	122	126	116	108	92	96	106	89	95	66	122	91	67	86	79	63
AT1G08845.2	106	65	105	101	94	94	74	86	91	75	85	53	98	78	60	71	68	50
AT1G08860.1	0	0	1	0	0	0	0	0	0	4	0	0	2	0	1	1	0	1
AT1G08880.1	727	732	1037	780	733	652	718	731	748	532	702	539	743	631	694	440	435	439
AT1G08890.1	105	63	65	136	103	50	159	139	105	133	171	118	142	82	108	78	89	51
AT1G08900.1	105	81	89	75	62	50	77	101	94	52	64	51	85	60	73	32	38	23
AT1G08900.2	114	85	95	75	63	51	81	104	95	53	67	52	88	65	78	36	38	24
AT1G08900.3	112	82	93	73	62	47	77	96	88	52	63	52	83	59	75	35	35	22
AT1G08910.1	193	232	407	378	361	298	277	262	347	206	312	257	238	231	204	151	169	154
AT1G08920.1	176	259	202	192	223	164	138	210	174	152	161	149	136	117	112	121	102	100
AT1G08920.2	165	244	184	184	212	158	128	198	164	141	151	143	125	108	106	117	97	94
AT1G08920.3	148	219	171	157	185	131	106	174	150	130	137	130	115	96	97	90	89	81
AT1G08930.1	444	674	815	776	1464	1267	669	715	842	848	2386	1177	367	357	385	603	866	1283
AT1G08930.2	443	673	814	775	1461	1267	669	716	842	847	2386	1176	366	356	384	603	865	1282
AT1G08940.1	20	31	39	38	67	66	20	26	20	40	109	51	21	19	11	25	25	56
AT1G08960.1	162	122	196	179	158	156	205	162	190	126	140	128	130	101	104	61	56	56
AT1G08970.1	313	271	416	347	309	292	248	260	290	204	313	265	260	223	254	209	205	202
AT1G08970.2	336	275	419	351	338	299	256	280	295	214	313	276	269	234	261	216	209	215
AT1G08970.3	329	277	430	354	333	301	262	274	291	212	322	278	267	239	263	212	213	213
AT1G08970.4	321	254	377	320	309	285	226	262	265	189	285	250	246	209	240	200	182	183
AT1G08980.1	400	387	543	526	360	328	355	339	334	302	374	208	358	277	308	275	217	189
AT1G08990.1	0	1	0	0	0	1	0	1	0	0	0	0	0	1	2	0	0	0
AT1G09000.1	26	34	53	29	34	31	23	25	26	15	21	18	26	17	10	16	19	9
AT1G09010.1	515	530	723	564	524	404	461	498	553	341	426	324	461	344	363	236	222	227
AT1G09020.1	476	448	695	563	566	373	516	544	555	377	536	391	400	311	311	248	227	224
AT1G09040.1	62	63	118	77	63	52	55	73	76	61	61	72	76	64	48	48	37	32
AT1G09050.1	59	51	91	73	57	55	67	59	57	38	48	59	50	60	48	46	38	38
AT1G09060.1	494	406	662	514	558	473	338	381	409	274	396	356	363	293	319	254	226	295
AT1G09060.2	501	416	673	518	564	483	347	387	416	281	405	362	371	297	324	257	230	299
AT1G09060.3	494	407	666	515	559	476	341	382	409	277	399	358	364	294	319	254	227	297
AT1G09070.1	717	2282	2494	1959	3994	2410	1359	487	631	819	2053	1036	503	384	441	824	1114	1079
AT1G09080.1	15	6	8	13	20	11	7	14	17	44	14	7	14	6	8	27	11	15
AT1G09080.2	15	6	9	13	20	11	7	15	17	46	15	7	15	6	8	29	11	16
AT1G09090.1	0	1	0	0	2	0	0	0	0	0	3	1	0	0	1	0	0	0
AT1G09090.2	0	1	0	0	2	0	0	0	0	0	3	1	0	0	1	0	0	0
AT1G09100.1	356	277	448	425	456	345	260	284	309	282	407	340	271	229	249	218	212	208
AT1G09130.1	2322	1932	3125	2754	2603	2060	2198	2093	2455	1673	2410	1886	2109	1676	1803	1292	1289	1369
AT1G09130.2	1965	1675	2707	2387	2264	1799	1926	1835	2154	1472	2104	1625	1814	1439	1579	1118	1115	1166
AT1G09130.3	2093	1715	2785	2453	2348	1859	1984	1883	2219	1496	2137	1679	1864	1489	1624	1176	1142	1220
AT1G09140.1	1045	620	1024	928	1025	858	649	618	752	611	942	752	602	487	526	423	475	502
AT1G09140.2	1098	648	1049	1005	1126	909	675	664	777	672	1064	847	630	514	548	453	518	551
AT1G09150.1	407	290	473	395	405	277	339	344	351	246	323	299	348	291	292	206	224	224
AT1G09155.1	0	0	3	1	2	1	1	0	0	0	1	0	1	0	0	0	1	0
AT1G09157.1	0	0	0	0	2	0	1	0	0	0	1	0	0	0	0	0	1	0
AT1G09160.1	488	348	500	426	445	356	352	363	347	222	349	308	283	270	262	209	194	249
AT1G09160.2	470	343	483	402	417	357	335	356	338	212	342	290	287	267	263	204	193	251
AT1G09170.1	29	5	18	25	21	10	41	17	22	21	23	25	13	18	27	11	17	8
AT1G09176.1	1	0	0	0	0	0	0	0	2	0	0	0	0	0	0	0	0	0
AT1G09180.1	10	14	19	6	15	10	6	7	13	5	9	10	6	7	8	6	11	7
AT1G09190.1	135	92	127	142	113	82	100	107	114	74	82	67	104	66	93	60	58	50
AT1G09195.1	47	23	31	40	37	29	20	29	27	24	24	38	18	22	33	23	21	27
AT1G09195.2	54	26	40	50	44	32	27	41	42	32	42	49	38	28	41	29	28	35
AT1G09200.1	783	771	1208	638	608	587	656	697	732	366	474	328	878	674	697	330	362	380
AT1G09210.1	1731	1337	1800	1375	1319	1143	1226	1299	1378	918	1232	941	1215	947	1096	711	688	685
AT1G09220.1	45	49	55	55	41	41	28	29	36	30	30	30	38	27	17	23	12	16
AT1G09230.1	116	116	194	195	190	131	157	149	178	109	147	155	101	99	113	109	83	108
AT1G09240.1	132	123	195	161	155	86	193	201	214	113	131	126	184	140	127	93	74	118
AT1G09250.1	239	177	219	137	202	166	129	125	119	60	137	100	121	102	83	54	67	80
AT1G09270.1	645	531	839	685	702	582	559	557	599	459	646	510	521	365	464	338	351	339
AT1G09270.2	594	490	786	642	669	558	520	521	557	426	592	479	484	348	439	319	327	318
AT1G09270.3	609	506	802	647	667	562	536	531	575	437	614	479	497	356	450	323	340	326
AT1G09280.1	184	123	245	229	188	144	195	174	166	162	183	150	172	112	115	125	113	104
AT1G09290.1	247	164	234	249	225	180	195	193	200	142	185	163	178	152	146	145	122	111
AT1G09300.1	335	226	354	326	290	249	278	242	271	180	258	215	213	178	208	152	122	130
AT1G09300.2	368	244	370	354	317	268	304	265	303	205	289	231	252	189	222	179	134	141
AT1G09310.1	20696	15090	20371	26044	21457	12743	20205	15870	18233	15639	17897	14390	22480	17160	19975	12332	13000	11128
AT1G09320.1	135	101	140	144	129	98	97	94	129	83	108	90	90	69	79	78	81	76
AT1G09330.1	441	294	466	333	380	290	327	278	314	245	325	266	259	264	245	202	204	192
AT1G09340.1	16308	12234	18489	12190	13115	8594	10626	10265	12241	6723	9437	8110	10385	8557	9318	5610	5938	6044
AT1G09350.1	1	2	5	2	6	3	3	4	5	2	3	4	3	5	4	8	8	2
AT1G09370.1	1	1	2	1	0	0	1	0	1	3	2	0	1	0	0	0	0	2
AT1G09380.1	1	1	4	0	0	2	0	0	0	0	0	0	0	0	1	0	1	0
AT1G09390.1	20	55	81	34	47	43	18	57	39	18	30	27	33	23	35	24	15	19
AT1G09400.1	1	0	0	0	2	1	0	2	0	0	0	1	2	0	0	0	0	0
AT1G09410.1	39	17	43	34	28	19	23	19	23	31	33	18	25	12	23	19	18	9
AT1G09415.1	83	83	91	100	71	67	54	81	57	58	44	41	55	57	62	38	48	44
AT1G09420.1	64	52	74	59	48	55	51	58	38	40	47	35	45	18	45	26	23	33
AT1G09420.2	62	50	71	57	49	53	50	54	37	38	44	34	44	19	44	25	22	33
AT1G09430.1	651	428	631	561	521	387	451	449	487	367	470	408	430	357	355	277	293	264
AT1G09440.1	169	103	135	183	117	94	105	91	124	100	121	94	112	89	82	65	61	62
AT1G09450.1	24	32	52	29	29	36	20	22	29	15	29	13	26	21	14	16	21	19
AT1G09460.1	5	17	15	7	16	10	15	12	6	5	9	12	8	6	12	6	3	3
AT1G09470.1	74	70	112	51	59	60	29	36	48	21	36	16	44	36	34	19	20	35
AT1G09470.2	69	67	100	48	53	57	27	33	49	20	31	15	44	33	32	14	17	28
AT1G09480.1	19	19	31	11	15	9	18	13	19	18	23	18	9	14	11	3	12	12
AT1G09483.1	3	8	9	1	5	0	0	0	3	0	1	1	1	3	3	3	3	2
AT1G09486.1	190	219	315	270	222	193	183	225	246	172	226	172	162	177	174	135	105	130
AT1G09490.1	359	320	391	389	315	281	252	237	231	245	277	244	259	218	230	199	180	147
AT1G09490.2	318	263	331	310	255	229	205	201	198	215	222	206	214	176	170	165	143	113
AT1G09500.1	32	25	43	33	51	40	23	28	18	30	68	54	31	51	13	8	15	12
AT1G09500.2	32	24	43	33	49	36	21	27	18	29	67	51	30	49	13	8	15	12
AT1G09500.3	18	20	29	23	48	29	19	26	13	22	53	45	25	38	10	7	14	9
AT1G09510.1	0	0	0	0	0	0	1	1	0	0	0	0	0	0	0	0	0	0
AT1G09520.1	226	161	210	234	225	194	124	148	150	129	189	181	151	118	99	119	125	130
AT1G09530.1	82	85	146	185	167	142	66	88	84	120	146	168	86	58	51	98	65	87
AT1G09530.2	81	79	144	192	168	140	67	86	83	124	146	170	88	60	52	96	63	90
AT1G09540.1	2	3	5	2	4	0	0	2	0	0	1	3	0	1	0	0	0	2
AT1G09550.1	0	0	0	1	0	0	0	0	0	0	1	0	1	0	0	0	0	0
AT1G09560.1	155	223	353	408	491	373	373	277	333	354	633	579	234	196	202	213	270	339
AT1G09570.1	385	384	598	422	444	343	306	348	355	259	363	305	265	214	205	145	191	158
AT1G09570.2	378	373	584	411	431	332	295	337	344	248	354	291	257	204	196	141	190	152
AT1G09575.1	20	17	18	20	23	21	10	12	7	6	14	8	6	5	5	8	8	9
AT1G09580.1	172	128	173	134	119	86	99	123	127	83	89	75	120	87	134	66	57	52
AT1G09590.1	5794	4416	6820	5355	5018	4376	3965	4165	4565	3016	3971	2956	4148	3554	3591	2545	2688	2777
AT1G09600.1	4	7	12	8	4	9	3	4	7	1	7	4	7	2	7	4	3	5
AT1G09610.1	7	10	10	10	12	12	5	8	7	2	5	6	9	10	9	2	6	7
AT1G09620.1	2558	2060	3470	3353	2985	2316	2479	2458	2679	1809	2517	2130	1934	1625	1693	1320	1243	1278
AT1G09630.1	154	160	245	164	123	103	147	167	142	92	140	93	122	139	125	80	79	70
AT1G09640.1	3889	2995	4783	4588	4373	3448	3449	3505	3926	2816	3629	3199	2786	2342	2453	1978	2029	2158
AT1G09640.2	2304	1756	2678	2644	2545	1909	1990	2039	2358	1678	2132	1847	1588	1342	1478	1141	1201	1247
AT1G09645.1	181	136	133	121	134	137	108	109	103	97	121	107	117	89	104	66	74	74
AT1G09650.1	0	3	6	3	4	2	3	3	1	2	3	2	4	3	3	3	3	1
AT1G09660.1	865	567	931	964	832	750	658	623	680	543	702	524	550	519	472	390	360	388
AT1G09660.2	802	500	851	872	765	680	614	569	618	501	646	479	512	478	432	367	330	351
AT1G09680.1	68	37	71	47	53	41	39	57	52	36	51	36	36	27	44	27	14	27
AT1G09690.1	8324	5937	8793	6861	6694	5570	4844	5130	5564	3869	4952	3863	5217	4545	4467	3176	3445	3652
AT1G09700.1	332	295	459	363	402	308	291	279	375	238	261	210	321	317	300	197	199	205
AT1G09710.1	117	84	147	114	84	70	108	126	103	68	89	65	105	82	84	53	55	56
AT1G09710.2	101	77	141	107	78	64	96	118	96	62	81	59	97	73	81	46	51	48
AT1G09720.1	0	0	0	1	0	0	0	0	0	0	0	0	0	0	0	0	0	0
AT1G09730.1	374	281	418	381	384	310	299	261	331	207	299	264	257	219	230	172	158	158
AT1G09730.2	383	287	431	395	393	319	305	269	338	212	307	272	266	222	237	173	161	160
AT1G09740.1	73	64	85	150	152	99	72	84	77	115	202	134	62	46	66	70	99	111
AT1G09750.1	434	679	1114	667	533	550	598	821	802	430	580	373	576	432	496	332	292	310
AT1G09760.1	681	567	913	661	663	542	639	633	611	446	575	474	576	485	542	375	353	410
AT1G09770.1	1333	1005	1764	1666	1607	1240	1163	1117	1261	960	1347	1144	1117	917	1015	749	802	793
AT1G09780.1	4089	2975	4292	7085	6261	5278	3986	4557	4533	5138	6435	6022	3317	2682	2596	3449	3034	3181
AT1G09790.1	0	0	0	0	0	0	0	0	0	0	0	0	0	0	1	0	0	0
AT1G09794.1	28	21	43	53	32	32	33	38	29	25	43	30	24	33	29	31	20	28
AT1G09795.1	1303	1146	1878	1597	1471	1221	1378	1187	1364	905	1288	1034	1233	1037	1096	808	795	858
AT1G09800.1	134	99	158	136	111	80	102	114	119	78	78	84	115	106	110	51	70	41
AT1G09810.1	225	187	314	260	294	231	222	210	231	144	202	189	186	179	190	149	125	140
AT1G09812.1	2	5	19	9	4	6	6	5	5	1	5	5	2	1	0	5	2	3
AT1G09815.1	277	216	278	217	223	204	169	177	244	151	222	182	203	185	178	150	155	162
AT1G09820.1	107	68	107	135	118	84	58	75	66	76	78	71	82	53	53	45	62	64
AT1G09830.1	1120	795	1203	930	849	588	918	918	1007	557	744	641	780	613	654	404	391	389
AT1G09840.1	284	278	377	335	327	266	253	261	278	253	258	227	247	188	207	169	169	175
AT1G09840.2	278	267	363	329	316	258	243	253	269	243	253	220	239	178	199	164	164	169
AT1G09840.3	277	263	357	327	314	257	239	248	263	242	246	215	232	175	195	163	160	170
AT1G09840.4	276	260	354	326	309	255	240	247	264	240	245	217	231	175	198	163	162	170
AT1G09840.5	277	260	352	320	307	254	238	248	261	238	243	215	231	174	194	162	159	169
AT1G09840.6	277	260	352	320	307	254	238	248	261	238	243	215	231	172	194	162	159	169
AT1G09850.1	777	563	802	703	598	417	561	555	618	444	570	510	538	462	468	380	366	322
AT1G09860.1	0	3	1	1	3	3	1	1	1	1	0	0	1	2	1	0	2	0
AT1G09870.1	245	216	272	257	274	196	188	218	246	143	230	171	175	142	149	130	115	100
AT1G09880.1	2	3	10	7	4	2	2	3	3	2	4	5	0	4	7	2	3	3
AT1G09890.1	26	32	36	38	35	30	15	33	22	17	24	24	23	18	9	10	18	19
AT1G09900.1	803	525	790	698	607	519	585	633	633	438	530	445	451	426	416	327	310	272
AT1G09910.1	123	87	165	180	162	133	102	103	102	110	118	128	108	81	103	86	85	76
AT1G09920.1	231	162	251	254	235	202	191	164	197	176	230	204	173	139	162	105	122	131
AT1G09930.1	0	1	1	1	1	0	0	1	0	0	1	0	0	0	0	0	0	1
AT1G09932.1	1	19	24	4	25	28	6	4	8	51	24	32	7	1	5	9	17	16
AT1G09932.2	1	17	23	5	24	27	6	4	8	53	23	31	7	1	5	8	16	16
AT1G09940.1	175	164	202	182	161	154	152	135	145	137	182	116	112	94	64	98	73	70
AT1G09950.1	5	38	19	7	41	39	3	3	1	7	15	12	11	7	3	4	9	7
AT1G09960.1	49	55	99	50	80	72	38	39	61	28	34	42	33	28	35	21	19	31
AT1G09970.1	610	830	1204	1534	2274	1883	695	807	786	1151	2615	1894	535	441	451	712	971	1212
AT1G09970.2	586	811	1170	1485	2201	1816	678	783	770	1127	2541	1840	514	428	440	695	947	1172
AT1G09980.1	287	289	415	376	378	312	308	290	323	259	339	276	254	217	224	185	160	167
AT1G09980.2	282	285	406	371	371	309	302	285	321	257	330	275	249	216	221	185	158	163
AT1G09995.1	24	17	30	22	19	15	15	23	23	16	12	16	13	11	21	14	15	14
AT1G10000.1	10	8	9	7	7	5	8	7	12	5	8	5	8	12	3	6	5	4
AT1G10010.1	0	0	2	0	0	1	0	1	0	0	0	0	0	0	0	0	0	0
AT1G10020.1	232	117	159	231	331	189	171	140	152	98	164	100	90	109	117	102	123	118
AT1G10030.1	161	145	196	116	117	89	142	154	174	83	133	75	111	101	130	54	61	58
AT1G10040.1	22	15	25	29	49	62	27	15	16	24	151	57	14	13	20	14	39	62
AT1G10040.2	21	13	24	26	47	60	26	15	14	22	141	55	13	8	19	11	37	58
AT1G10050.1	81	57	94	98	138	106	82	72	62	70	160	118	60	49	47	53	94	51
AT1G10060.1	130	106	148	117	135	87	111	123	140	102	116	104	146	114	123	92	101	72
AT1G10060.2	141	118	166	132	148	91	124	139	157	109	126	114	162	131	136	98	105	88
AT1G10060.3	121	98	146	118	135	77	107	121	133	90	113	92	136	114	113	76	85	76
AT1G10070.1	9	6	9	11	10	11	10	5	1	4	11	9	6	8	9	6	4	8
AT1G10070.2	9	6	9	11	10	10	10	5	1	4	10	9	6	8	9	6	4	8
AT1G10070.3	9	6	9	11	10	8	10	5	1	4	10	9	6	8	9	6	3	8
AT1G10090.1	279	217	369	322	257	187	376	341	357	280	301	264	289	215	273	185	141	149
AT1G10095.1	102	61	270	185	161	164	53	64	69	43	46	49	246	308	154	256	147	218
AT1G10100.1	0	0	0	0	0	0	0	0	1	0	0	0	0	0	0	0	0	0
AT1G10110.1	7	11	16	7	8	11	7	7	7	4	6	6	5	9	6	4	6	4
AT1G10120.1	136	102	171	123	122	126	87	97	110	67	80	66	104	89	106	58	76	71
AT1G10130.1	556	377	789	467	449	348	486	447	643	329	403	328	360	280	437	207	186	199
AT1G10140.1	26	26	26	14	23	22	19	10	22	17	66	14	10	15	15	9	14	18
AT1G10150.1	149	83	113	98	87	58	124	101	114	60	59	59	66	74	83	41	42	46
AT1G10155.1	5	0	3	1	6	3	2	1	2	2	0	1	2	1	3	2	2	1
AT1G10170.1	578	481	806	1000	989	966	523	534	572	659	1341	742	399	329	392	341	518	618
AT1G10180.1	264	222	326	269	246	197	239	239	264	135	207	168	208	174	182	130	137	121
AT1G10200.1	735	584	734	851	666	547	653	627	558	500	578	454	686	553	584	380	400	382
AT1G10210.1	39	34	49	63	45	34	34	34	48	31	40	35	36	31	33	29	32	25
AT1G10210.2	39	34	48	64	48	32	35	36	47	29	40	35	34	30	33	27	29	24
AT1G10220.1	0	0	0	1	0	3	0	0	1	1	1	0	0	0	0	0	0	1
AT1G10220.2	0	0	0	1	0	0	0	0	1	0	0	0	0	0	0	0	0	0
AT1G10230.1	230	156	207	171	160	149	128	119	148	99	145	104	136	120	107	92	91	106
AT1G10240.1	141	96	167	182	178	130	123	120	131	99	145	121	103	85	98	75	57	85
AT1G10250.1	2	8	7	13	14	5	6	11	6	3	9	7	7	6	5	2	4	4
AT1G10270.1	292	338	617	632	564	494	482	453	529	388	543	427	401	339	317	243	228	274
AT1G10280.1	57	54	72	69	77	64	53	45	56	58	69	47	47	33	42	29	28	32
AT1G10290.1	1037	998	1557	1278	1202	940	1048	1027	1144	813	1005	850	980	747	850	619	552	581
AT1G10300.1	11	4	4	5	0	6	3	8	6	1	2	1	5	0	4	1	3	0
AT1G10310.1	435	301	427	481	417	290	308	289	329	246	339	279	320	265	238	206	240	206
AT1G10320.1	151	108	209	187	159	159	155	144	150	110	161	103	133	108	146	102	116	112
AT1G10330.1	19	14	28	21	26	17	11	15	12	22	17	13	25	14	21	9	10	19
AT1G10340.1	0	1	6	1	5	4	0	3	1	13	2	2	0	0	3	2	1	1
AT1G10340.2	0	1	6	1	5	4	0	3	1	12	2	2	0	0	1	1	1	1
AT1G10350.1	123	104	145	114	127	97	83	75	91	73	94	79	82	59	85	77	59	61
AT1G10360.1	215	205	284	193	207	142	178	174	224	106	142	133	185	173	179	101	104	115
AT1G10370.1	2595	1257	2084	1635	1891	1299	1734	1211	1856	987	1399	1522	1579	1159	1163	839	1008	795
AT1G10380.1	27	43	53	41	45	35	23	32	27	15	29	19	15	18	17	9	18	20
AT1G10390.1	785	790	1459	1330	1363	1032	1063	998	1169	865	1297	997	840	748	679	583	613	634
AT1G10390.2	793	804	1465	1338	1369	1038	1070	1002	1170	870	1309	995	848	750	681	591	622	642
AT1G10400.1	1	0	2	0	3	0	0	0	2	1	0	0	0	1	0	0	0	0
AT1G10410.1	270	216	336	352	344	383	217	217	206	217	376	303	203	152	174	152	203	228
AT1G10417.1	3	1	2	8	7	6	4	9	6	6	3	4	3	3	4	3	3	3
AT1G10430.1	372	275	354	315	301	252	241	239	270	171	247	219	218	177	189	116	122	129
AT1G10450.1	487	413	704	570	608	457	499	496	543	323	518	460	445	334	333	267	273	301
AT1G10455.1	0	0	0	0	0	0	0	1	1	0	0	0	0	0	0	0	0	0
AT1G10460.1	20	12	10	13	11	8	6	13	14	2	5	3	8	11	7	13	5	11
AT1G10470.1	1708	1080	1647	1287	1388	1330	1152	1396	1420	909	1310	966	1209	1047	1083	795	771	830
AT1G10480.1	1	0	3	1	3	1	0	3	0	1	0	1	0	0	0	0	0	0
AT1G10490.1	1295	1063	1678	1474	1387	1043	1457	1400	1479	845	1239	1075	1041	940	889	701	675	733
AT1G10500.1	824	549	789	855	784	604	631	699	677	535	737	659	621	521	597	459	477	439
AT1G10510.1	1498	990	1532	1251	1134	900	947	927	1045	601	824	735	793	687	730	511	470	478
AT1G10520.1	31	27	48	19	29	24	26	29	37	11	18	22	24	21	16	11	15	18
AT1G10522.1	1293	942	1301	999	835	731	879	765	855	510	633	511	798	684	667	437	417	437
AT1G10522.2	1308	960	1382	1043	877	780	897	779	861	500	638	518	886	804	725	512	466	514
AT1G10530.1	10	4	7	8	11	10	3	3	1	2	3	4	0	4	3	5	1	4
AT1G10540.1	6	8	12	7	12	7	5	5	3	8	3	13	6	4	3	7	4	2
AT1G10550.1	4	0	2	10	14	15	2	2	0	8	8	6	2	1	1	1	7	11
AT1G10560.1	6	31	17	28	33	15	26	12	9	10	14	2	8	3	6	8	5	1
AT1G10570.1	289	163	261	240	236	186	220	197	191	160	170	164	249	154	189	112	150	136
AT1G10570.2	292	165	256	243	237	186	221	196	195	158	171	167	248	155	188	116	153	135
AT1G10580.1	692	518	829	801	803	688	587	587	675	500	741	609	583	473	489	411	450	409
AT1G10585.1	6	20	6	27	57	26	19	15	13	42	109	102	14	21	9	5	30	12
AT1G10586.1	0	0	0	0	0	1	0	0	0	0	0	0	1	0	0	0	0	0
AT1G10586.2	0	0	0	0	0	1	0	0	0	0	0	0	1	0	0	0	0	0
AT1G10588.1	0	0	0	0	0	0	0	0	0	0	1	0	0	0	0	0	0	0
AT1G10590.1	1405	944	1142	1219	1170	901	862	869	921	753	1078	817	962	838	772	684	639	680
AT1G10590.2	1358	900	1105	1174	1142	871	820	839	888	731	1037	791	906	795	742	667	612	647
AT1G10590.3	1359	896	1103	1171	1144	872	817	839	885	730	1037	787	902	791	738	663	611	645
AT1G10600.1	179	135	187	161	143	112	124	114	130	83	139	122	151	95	101	78	81	76
AT1G10600.2	158	121	172	136	127	97	112	98	116	76	122	108	136	87	92	72	71	62
AT1G10600.3	166	121	171	151	132	103	111	103	120	79	129	110	142	84	92	65	77	65
AT1G10610.1	80	49	51	54	43	32	52	45	54	43	39	39	53	40	47	25	23	33
AT1G10620.1	0	0	1	0	0	0	0	0	0	0	0	0	0	0	0	0	0	0
AT1G10630.1	796	524	676	612	570	503	478	482	555	412	522	371	502	406	424	292	307	301
AT1G10640.1	59	120	198	55	84	86	36	84	54	25	42	43	54	44	47	25	42	38
AT1G10650.1	239	264	391	264	367	271	287	219	227	131	232	181	209	171	184	123	127	171
AT1G10650.2	224	246	376	247	345	255	272	209	215	124	220	169	197	167	174	110	116	163
AT1G10657.1	53	39	68	14	31	31	36	53	49	9	21	16	40	35	48	14	12	12
AT1G10657.2	57	45	82	19	32	35	42	60	61	11	23	18	45	44	55	12	15	14
AT1G10657.3	53	41	82	17	29	33	41	59	57	12	26	22	47	41	53	9	16	16
AT1G10657.4	50	38	65	12	25	30	33	52	47	10	20	17	38	37	47	8	11	11
AT1G10660.1	350	255	348	277	271	196	246	251	268	178	196	173	190	157	182	115	102	121
AT1G10660.2	353	257	351	281	275	201	247	250	276	182	192	173	194	161	187	116	103	122
AT1G10660.3	351	255	347	275	271	201	244	249	275	180	190	171	190	158	185	114	101	120
AT1G10660.4	350	255	347	275	269	200	241	249	272	177	189	170	189	158	185	114	101	120
AT1G10670.1	2922	2035	3063	2714	2674	2052	2086	1967	2092	1591	2136	1851	2069	1623	1721	1196	1397	1247
AT1G10670.2	2875	1982	2986	2644	2603	2006	2037	1905	2051	1552	2101	1801	2027	1577	1657	1165	1348	1216
AT1G10670.3	2780	1936	2923	2572	2533	1946	2007	1867	1998	1517	2036	1753	1990	1556	1666	1137	1340	1178
AT1G10670.4	2869	1973	2979	2636	2589	1999	2033	1897	2042	1549	2091	1795	2024	1572	1648	1161	1342	1211
AT1G10680.1	0	0	0	0	0	0	0	0	0	0	0	0	0	0	1	0	0	0
AT1G10690.1	4	13	12	3	9	11	3	3	10	7	5	6	6	2	9	4	5	5
AT1G10700.1	231	194	330	407	358	291	184	220	233	272	355	296	157	130	133	177	204	188
AT1G10710.1	1	2	1	2	3	0	0	0	1	0	2	0	0	1	0	0	2	1
AT1G10710.2	1	2	2	2	3	0	1	1	1	0	2	0	1	1	1	0	2	1
AT1G10720.1	156	108	148	125	133	118	120	103	102	73	101	79	110	77	105	56	56	83
AT1G10730.1	83	46	76	86	62	72	64	57	53	44	70	64	39	51	25	39	41	26
AT1G10740.1	216	213	298	178	225	158	178	197	203	117	147	143	132	114	116	79	79	70
AT1G10740.2	215	204	289	169	214	149	167	190	194	114	144	139	130	110	109	76	75	69
AT1G10740.3	211	207	281	172	215	153	176	191	195	113	140	138	128	109	111	73	75	68
AT1G10740.4	211	207	281	173	213	153	176	191	195	112	139	136	128	107	110	73	74	67
AT1G10750.1	26	28	45	25	20	40	13	25	21	15	21	11	19	13	23	8	5	10
AT1G10760.1	7041	5229	8017	10034	6898	4372	8114	8808	9092	6307	8136	5861	9513	7103	8230	5443	5048	3907
AT1G10770.1	3	5	3	5	2	1	5	8	2	0	5	2	8	4	5	5	1	1
AT1G10780.1	82	73	123	70	85	65	41	50	57	27	36	29	61	40	44	18	36	23
AT1G10790.1	4	5	7	2	1	4	4	13	3	3	3	6	3	1	0	1	0	3
AT1G10800.1	5	3	2	3	3	2	1	3	1	0	4	1	2	0	1	3	1	0
AT1G10810.1	3	2	5	4	6	5	2	7	5	3	2	7	3	2	1	2	2	6
AT1G10820.1	176	166	241	213	208	154	166	186	193	135	141	153	197	168	159	125	108	131
AT1G10820.2	189	179	254	238	224	162	177	201	212	144	163	161	204	178	167	138	115	140
AT1G10830.1	375	307	439	387	362	270	296	321	350	244	343	299	254	232	242	162	137	159
AT1G10830.2	329	286	385	359	325	238	274	284	328	218	311	273	221	211	222	146	121	149
AT1G10840.1	1484	1263	1855	1728	1709	1326	1304	1333	1509	989	1430	1238	1094	934	976	711	787	864
AT1G10840.2	1332	1079	1573	1449	1443	1127	1082	1108	1247	790	1144	1035	941	766	828	582	664	714
AT1G10850.1	250	286	470	258	259	256	251	228	246	172	192	216	253	168	166	134	128	123
AT1G10865.1	125	90	119	178	181	155	103	105	98	111	158	158	101	103	80	84	92	91
AT1G10865.2	99	73	103	146	146	124	87	83	78	94	128	117	80	82	71	74	72	80
AT1G10870.1	304	213	345	223	224	176	244	266	246	177	192	178	209	166	201	91	106	99
AT1G10890.1	347	247	385	363	331	249	303	237	252	206	267	228	251	205	261	168	204	197
AT1G10900.1	518	355	611	507	494	335	479	462	527	353	390	377	413	351	351	248	230	229
AT1G10910.1	591	477	736	541	502	335	537	480	473	305	388	342	459	382	425	279	251	255
AT1G10920.1	94	56	126	100	84	73	69	63	74	52	59	49	61	59	57	41	49	49
AT1G10920.2	93	55	126	100	84	73	69	63	74	52	59	49	61	58	57	40	46	49
AT1G10930.1	336	398	650	467	385	307	412	434	427	241	302	253	386	331	373	211	180	170
AT1G10940.1	602	436	620	631	699	524	457	436	485	432	646	582	418	301	382	295	357	342
AT1G10940.2	556	403	579	581	648	475	425	386	449	400	594	536	374	282	357	272	332	304
AT1G10950.1	1216	1058	1561	1322	1248	925	1268	1146	1207	780	1165	868	932	745	797	571	545	538
AT1G10960.1	3614	3347	5685	3234	3371	2633	3527	2825	3517	1668	2231	2127	3062	2436	2723	1472	1479	1542
AT1G10970.1	51	56	82	72	71	47	39	60	42	34	33	26	41	33	46	46	25	30
AT1G10980.1	6	9	10	0	2	3	1	4	7	4	5	2	8	4	5	1	1	3
AT1G10990.1	8	8	13	21	11	11	20	20	14	15	24	13	16	12	20	12	5	17
AT1G10990.2	8	8	12	19	14	12	20	20	10	12	24	15	15	15	20	15	7	17
AT1G11000.1	49	34	54	68	56	46	32	40	33	45	67	56	40	22	40	34	42	35
AT1G11020.1	102	109	144	139	134	114	113	103	101	109	129	118	96	74	96	62	57	63
AT1G11050.1	87	258	225	171	466	205	146	91	118	158	292	199	80	49	78	103	113	164
AT1G11055.1	4	10	9	9	16	9	1	2	2	1	10	4	6	0	4	2	1	2
AT1G11060.1	171	160	287	211	208	180	179	183	190	136	198	169	169	127	165	103	110	115
AT1G11070.1	3	1	2	1	6	1	3	3	2	0	2	2	1	0	2	0	0	2
AT1G11080.1	11	74	135	8	53	83	14	57	29	17	31	13	12	5	6	3	6	20
AT1G11080.2	10	67	126	8	49	82	13	51	28	17	30	13	12	5	6	3	5	19
AT1G11090.1	115	104	126	135	126	110	102	110	99	81	118	103	120	83	99	68	78	80
AT1G11100.1	4	4	15	7	12	8	9	4	2	4	7	7	5	5	6	3	6	7
AT1G11100.2	4	5	15	8	13	11	9	5	5	5	8	7	7	4	5	5	6	8
AT1G11110.1	1	0	0	0	0	0	0	0	0	0	0	0	1	0	1	0	0	0
AT1G11112.1	14	13	25	9	6	13	10	17	12	10	14	13	12	7	3	3	13	5
AT1G11120.1	18	10	27	14	12	10	14	19	17	10	19	8	14	10	10	9	5	10
AT1G11120.2	24	13	39	18	16	18	17	22	31	14	24	12	19	16	15	14	8	11
AT1G11125.1	5	12	12	4	4	8	4	5	3	3	5	3	3	2	1	2	3	2
AT1G11130.1	361	398	765	573	555	441	487	424	506	259	416	373	364	282	338	222	223	170
AT1G11145.1	0	0	0	0	1	0	0	0	0	0	0	0	0	0	0	0	0	0
AT1G11160.1	39	29	56	35	45	42	35	45	37	27	34	21	21	17	20	12	19	18
AT1G11170.1	32	31	41	39	43	54	22	26	21	20	54	36	32	29	34	16	22	30
AT1G11170.2	28	28	37	35	45	56	19	21	19	19	52	35	32	26	31	16	21	27
AT1G11180.1	124	111	133	123	108	62	83	88	85	91	108	84	101	68	85	58	58	43
AT1G11180.2	111	102	130	115	99	57	75	84	79	81	100	81	92	62	78	53	53	40
AT1G11190.1	30	23	41	38	32	35	18	27	28	26	20	17	18	15	19	21	26	24
AT1G11200.1	129	116	170	160	154	132	105	134	126	128	159	116	119	99	102	97	88	85
AT1G11210.1	78	122	147	137	181	148	84	81	81	84	151	94	148	80	114	118	138	101
AT1G11220.1	31	20	31	16	21	20	13	21	20	7	14	10	15	12	10	7	14	8
AT1G11230.1	0	0	1	0	0	0	0	0	0	0	0	0	0	0	0	0	0	0
AT1G11230.2	0	0	1	0	0	0	0	0	0	0	0	0	0	0	0	0	0	0
AT1G11240.1	571	403	551	558	521	438	388	395	380	299	419	339	423	329	361	297	288	299
AT1G11250.1	0	0	1	0	0	1	0	0	1	2	1	0	0	2	1	2	1	1
AT1G11260.1	294	273	359	236	221	211	199	296	244	160	211	135	188	185	171	99	117	113
AT1G11270.1	77	42	63	48	44	35	24	38	38	25	24	33	31	18	18	13	13	24
AT1G11270.2	68	40	68	42	41	37	25	47	39	23	19	30	28	22	19	16	14	25
AT1G11270.3	60	34	56	39	32	29	20	38	30	20	13	23	24	14	16	13	13	19
AT1G11280.1	329	296	483	392	398	303	279	309	290	213	284	224	242	183	214	169	171	174
AT1G11280.2	331	305	491	400	413	314	288	315	301	219	290	233	250	192	220	170	175	180
AT1G11280.3	312	299	464	385	402	298	275	295	284	207	272	223	238	176	206	163	163	177
AT1G11280.4	310	290	456	377	387	287	266	289	273	201	266	214	230	167	200	162	159	171
AT1G11290.1	190	93	163	155	131	90	113	117	116	82	89	65	71	61	87	42	58	65
AT1G11300.1	158	140	191	213	184	162	190	131	164	150	211	172	150	114	139	110	116	123
AT1G11310.1	835	898	1403	1343	1582	1096	1002	952	1049	1176	1915	1467	893	677	799	845	822	969
AT1G11310.2	786	836	1311	1269	1465	1039	937	893	985	1114	1799	1370	838	635	763	804	776	929
AT1G11320.1	76	55	83	87	74	61	40	59	61	51	58	57	59	44	49	48	41	45
AT1G11330.1	289	221	386	395	478	422	312	314	279	322	506	395	242	147	171	185	226	230
AT1G11330.2	292	227	391	399	486	436	317	323	282	328	513	400	248	149	176	194	234	234
AT1G11340.1	36	27	44	39	28	20	41	51	39	32	36	21	41	35	28	27	9	20
AT1G11350.1	504	361	506	555	461	329	524	424	460	407	538	460	424	293	373	270	232	224
AT1G11360.1	190	115	152	188	159	152	140	133	122	117	140	116	124	77	94	89	81	87
AT1G11360.2	164	106	141	176	138	138	118	120	112	110	127	105	115	68	87	78	75	81
AT1G11360.3	180	114	148	178	151	148	136	132	121	118	134	112	123	75	93	85	79	83
AT1G11360.4	172	110	143	180	144	141	128	125	115	113	134	110	118	70	89	80	78	80
AT1G11370.1	0	0	0	0	0	0	0	0	0	0	0	0	0	0	1	0	0	0
AT1G11380.1	87	45	75	56	75	50	50	62	43	46	58	38	48	39	46	32	35	35
AT1G11390.1	324	236	393	375	330	255	307	269	324	226	320	289	207	163	180	131	128	143
AT1G11400.1	158	140	192	156	165	141	100	111	116	82	128	116	119	94	97	75	73	88
AT1G11400.2	171	145	207	171	180	152	116	119	126	98	139	129	127	99	105	76	83	96
AT1G11400.3	152	137	179	149	155	133	102	100	108	78	121	108	115	90	93	75	69	88
AT1G11410.1	532	326	474	624	498	332	421	363	459	390	496	477	402	303	332	262	246	232
AT1G11420.1	30	28	47	24	21	32	14	29	22	7	16	9	14	6	20	5	8	11
AT1G11430.1	1988	1884	2983	1974	1870	1573	1788	1834	2015	1183	1380	1153	1687	1394	1453	1027	862	935
AT1G11440.1	198	104	125	102	90	80	87	73	103	53	66	72	109	88	88	60	60	41
AT1G11450.1	44	46	59	31	30	43	33	31	31	16	23	14	26	18	19	14	14	18
AT1G11450.2	35	41	44	18	24	35	26	23	23	10	20	10	21	19	16	9	13	14
AT1G11460.1	7	8	9	10	5	6	4	4	6	1	2	2	9	3	3	2	0	2
AT1G11475.1	802	558	825	785	700	573	624	540	629	403	496	490	603	510	538	435	420	468
AT1G11480.1	471	390	656	528	542	559	403	448	451	351	528	401	367	325	357	248	294	302
AT1G11480.2	456	384	632	514	514	534	390	429	431	337	510	388	358	312	347	240	288	291
AT1G11482.1	2	2	1	0	0	1	0	0	1	0	1	0	1	0	0	1	1	0
AT1G11490.1	3	2	5	0	2	3	1	1	0	5	1	1	0	1	0	1	0	3
AT1G11500.1	0	3	0	1	0	2	0	1	1	0	0	0	3	1	0	0	1	0
AT1G11520.1	3	6	2	2	0	3	4	2	1	1	6	2	8	4	2	1	0	0
AT1G11530.1	103	67	64	74	42	30	43	62	58	44	49	37	42	46	64	30	42	37
AT1G11540.1	1	0	3	1	0	0	1	0	1	0	0	0	1	0	0	0	0	0
AT1G11545.1	178	132	149	112	117	83	126	106	116	83	102	75	113	103	126	69	70	63
AT1G11560.1	0	0	0	0	1	1	0	0	0	0	0	0	0	0	0	0	0	0
AT1G11570.1	2	1	3	1	3	1	1	2	4	0	3	2	3	1	1	2	1	2
AT1G11570.2	3	3	6	1	4	4	1	5	6	0	4	2	5	1	2	3	1	3
AT1G11572.1	0	0	0	0	0	0	1	0	0	1	0	0	0	0	0	0	1	0
AT1G11580.1	209	431	599	377	621	497	160	253	240	171	224	225	181	145	111	139	147	187
AT1G11590.1	0	1	5	1	1	0	1	2	2	1	3	0	2	0	1	1	0	0
AT1G11595.1	0	0	0	0	0	0	0	0	0	0	1	0	0	0	0	0	0	0
AT1G11600.1	153	168	258	127	165	152	110	156	134	87	128	84	160	104	129	71	94	62
AT1G11608.1	0	0	0	0	1	0	0	0	0	0	0	0	0	0	0	0	0	0
AT1G11610.1	0	0	0	0	0	1	0	0	0	0	8	3	0	0	0	1	2	1
AT1G11610.2	0	0	0	0	0	1	0	0	0	0	8	3	0	0	0	1	2	1
AT1G11630.1	162	98	143	156	169	115	96	111	118	99	122	115	102	87	84	74	81	74
AT1G11650.1	3602	2840	4290	3684	3634	2681	3289	3232	3466	2234	3041	2508	2860	2440	2517	1635	1610	1676
AT1G11650.2	3816	3058	4626	3944	3887	2860	3526	3458	3711	2377	3255	2691	3022	2578	2656	1734	1707	1772
AT1G11655.1	1	0	0	0	0	0	0	0	0	0	0	0	0	0	0	0	0	0
AT1G11660.1	702	458	833	722	615	483	552	534	622	424	551	418	442	379	439	280	258	286
AT1G11670.1	249	240	292	203	298	161	273	223	241	172	212	168	181	172	176	93	115	104
AT1G11680.1	762	772	1103	974	900	710	744	797	845	579	748	689	612	469	542	393	412	384
AT1G11700.1	292	174	267	200	185	142	183	165	206	141	176	132	212	169	199	125	115	138
AT1G11710.1	100	41	96	85	82	78	61	62	84	48	70	72	53	58	44	35	26	24
AT1G11720.1	1240	787	1326	1181	1086	697	996	993	1064	669	975	740	983	787	839	529	593	578
AT1G11720.2	1256	803	1351	1198	1108	713	1010	1013	1089	680	1001	750	1002	800	855	536	602	589
AT1G11730.1	22	21	36	7	12	14	11	13	13	8	15	6	12	7	10	4	9	2
AT1G11735.1	1	0	1	0	0	3	0	2	1	0	0	0	1	1	0	0	0	0
AT1G11740.1	1	2	2	4	1	1	1	3	1	1	1	0	0	2	1	1	1	0
AT1G11750.1	1340	1291	1935	1541	1550	1239	1263	1236	1365	879	1148	974	1134	1043	1033	754	771	713
AT1G11750.2	1265	1218	1810	1445	1457	1178	1171	1144	1275	829	1086	910	1069	991	976	703	715	670
AT1G11755.1	219	145	227	216	201	149	181	160	198	92	152	134	175	129	158	107	117	102
AT1G11760.1	65	52	86	57	53	49	45	47	50	50	62	46	46	35	35	36	36	47
AT1G11770.1	0	0	0	0	0	0	0	0	0	0	0	0	0	0	0	0	0	1
AT1G11780.1	300	198	288	285	234	183	231	224	197	165	209	180	192	155	174	116	133	110
AT1G11785.1	1	1	1	4	1	1	1	3	3	4	8	0	0	1	3	1	6	3
AT1G11790.1	352	368	608	583	573	399	467	419	440	353	454	459	364	286	324	277	277	264
AT1G11790.2	327	346	568	561	542	371	445	394	418	331	434	433	339	264	299	257	262	245
AT1G11800.1	155	106	139	131	122	129	102	102	102	83	115	95	75	73	79	53	72	51
AT1G11810.1	0	0	0	0	0	0	0	0	0	0	0	0	0	0	2	0	0	0
AT1G11820.1	735	569	827	682	629	554	669	614	724	445	555	557	482	458	522	315	343	324
AT1G11820.2	913	724	1041	856	777	693	816	762	908	537	684	670	611	579	634	386	431	394
AT1G11840.1	11154	6731	9603	7581	7125	5248	6609	6146	6564	4254	5094	4642	7173	5140	5720	3333	3442	3332
AT1G11840.2	11319	6923	9795	7726	7294	5369	6760	6335	6718	4377	5266	4780	7354	5225	5875	3454	3522	3410
AT1G11840.3	11012	6662	9490	7473	7033	5172	6458	6046	6434	4181	5013	4554	7079	5050	5629	3295	3396	3282
AT1G11840.4	11060	6680	9527	7504	7066	5202	6504	6077	6483	4209	5046	4571	7116	5081	5664	3309	3412	3296
AT1G11840.5	10258	6204	8853	6960	6608	4841	6152	5729	6065	3924	4785	4288	6673	4750	5368	3110	3202	3091
AT1G11840.6	11065	6686	9533	7510	7068	5208	6513	6083	6489	4217	5051	4576	7120	5088	5672	3312	3416	3299
AT1G11850.1	187	172	238	149	142	137	128	162	175	97	145	106	150	123	137	97	106	86
AT1G11850.2	199	177	247	152	148	144	141	168	188	100	148	112	164	132	153	105	116	97
AT1G11850.3	172	154	222	142	127	124	114	152	155	92	130	96	133	112	127	92	100	80
AT1G11850.4	188	171	239	149	141	137	128	162	174	96	145	106	149	123	136	97	106	86
AT1G11860.1	24048	14617	22101	14084	13399	10031	14206	13899	14994	7835	10423	8217	15204	11818	13083	7079	7150	7180
AT1G11860.2	23481	14072	21361	13600	12921	9675	13734	13492	14503	7598	10080	7956	14543	11304	12495	6791	6832	6839
AT1G11860.3	22307	13232	20027	12798	12103	9139	13071	12800	13789	7227	9583	7555	13779	10640	11722	6442	6460	6441
AT1G11870.1	455	471	724	582	510	394	378	451	455	297	370	285	370	323	304	233	267	228
AT1G11870.2	466	489	756	606	526	403	400	470	481	311	394	300	371	337	315	246	275	238
AT1G11870.3	445	457	715	574	498	377	384	446	453	295	376	283	346	331	295	228	259	224
AT1G11880.1	47	37	62	49	53	36	36	50	49	40	62	41	48	17	34	35	28	20
AT1G11890.1	312	328	421	365	381	283	306	277	306	225	326	270	339	251	275	184	234	236
AT1G11900.1	49	20	41	28	28	25	28	30	21	21	20	15	22	12	19	21	15	12
AT1G11905.1	125	70	100	113	87	86	63	76	45	61	110	88	76	57	71	44	55	69
AT1G11905.2	61	37	63	60	46	45	30	46	24	25	53	48	35	28	36	18	22	33
AT1G11910.1	3976	2890	4353	3787	4105	3360	3073	3197	3436	2674	4251	3616	2863	2063	2371	1807	2127	2061
AT1G11915.1	2	1	7	4	7	4	1	5	5	2	5	5	4	3	2	2	1	1
AT1G11920.1	0	0	0	0	0	1	0	0	0	0	0	0	0	0	0	0	0	0
AT1G11925.1	0	0	0	0	0	1	0	0	0	0	0	0	0	0	1	0	0	0
AT1G11930.1	592	374	486	448	423	343	301	387	367	275	387	324	351	224	277	207	251	234
AT1G11930.2	664	413	545	522	477	388	349	431	414	315	450	365	400	253	319	226	285	262
AT1G11940.1	55	55	81	79	76	55	43	54	50	47	54	43	54	41	39	51	31	33
AT1G11950.1	64	67	114	68	61	55	59	67	68	51	66	54	41	42	44	24	28	44
AT1G11960.1	148	179	292	190	259	242	149	112	137	129	197	147	153	89	120	103	99	87
AT1G11980.1	0	0	1	0	0	0	0	0	0	0	0	0	0	0	0	0	0	0
AT1G11990.1	21	7	27	15	9	5	17	15	16	12	19	16	17	11	21	11	19	14
AT1G12000.1	1920	1417	2300	1661	1689	1343	1564	1479	1568	915	1284	1074	1171	1040	962	637	758	664
AT1G12010.1	12	4	7	19	10	6	9	8	10	5	12	10	12	12	12	9	6	4
AT1G12020.1	244	192	257	202	162	181	214	226	258	149	180	166	229	212	195	139	144	149
AT1G12030.1	231	202	241	194	291	137	143	167	162	64	132	97	195	136	183	52	89	58
AT1G12040.1	0	0	0	0	0	1	0	0	0	0	0	0	0	0	0	0	0	0
AT1G12050.1	710	559	824	793	709	558	628	666	726	554	698	592	661	503	514	391	408	314
AT1G12060.1	64	47	60	41	54	28	42	43	46	43	52	36	43	27	24	19	26	28
AT1G12064.1	0	0	2	2	1	1	1	0	0	0	0	0	0	0	0	0	1	0
AT1G12070.1	1	2	0	0	0	1	1	0	0	0	1	0	0	0	0	1	1	0
AT1G12080.1	42	25	48	30	35	32	33	29	22	25	29	46	22	19	23	15	24	26
AT1G12080.2	60	44	70	56	53	50	51	48	40	44	46	69	39	31	38	22	38	47
AT1G12090.1	3470	3856	5043	6976	5042	3753	3959	4914	5216	4409	5359	4111	4374	3726	4039	3807	3386	3068
AT1G12100.1	1	1	5	1	0	3	0	2	4	0	4	2	0	3	2	0	0	0
AT1G12110.1	967	1080	1505	1861	2087	1304	932	983	1187	1366	2212	1667	866	714	797	885	952	911
AT1G12120.1	553	425	624	577	623	487	414	404	413	305	426	391	436	323	376	266	260	282
AT1G12130.1	4	1	1	3	1	0	0	0	1	0	2	2	0	0	1	0	1	0
AT1G12140.1	520	397	723	515	559	428	512	518	563	348	544	419	481	393	405	274	280	281
AT1G12140.2	500	376	693	486	541	408	478	498	541	337	523	401	461	382	390	265	270	267
AT1G12150.1	7	2	9	4	1	3	7	5	10	2	7	3	7	5	3	5	1	3
AT1G12160.1	2	1	2	4	2	3	0	0	1	3	4	0	0	2	1	0	0	0
AT1G12200.1	195	208	308	271	304	352	146	157	195	166	352	274	147	99	133	135	181	225
AT1G12210.1	71	47	78	77	76	51	53	57	50	47	75	40	35	41	37	34	42	30
AT1G12220.1	142	75	136	152	93	73	123	120	125	113	99	89	109	65	101	87	79	46
AT1G12220.2	143	74	138	153	94	73	125	118	122	111	102	87	108	67	102	88	80	46
AT1G12230.1	572	547	902	730	686	543	537	597	687	414	572	446	485	400	476	306	280	284
AT1G12230.2	545	529	861	702	665	517	515	567	656	399	547	429	472	381	456	296	268	275
AT1G12240.1	946	955	1149	529	654	489	548	654	576	300	391	278	549	410	437	273	234	224
AT1G12244.1	169	126	199	156	120	72	126	123	128	79	86	82	96	97	67	62	64	58
AT1G12250.1	469	321	404	344	355	238	264	327	342	178	272	203	274	216	241	172	161	153
AT1G12250.2	457	313	384	320	337	225	245	319	320	172	256	189	261	205	231	164	152	131
AT1G12260.1	12	20	36	20	20	30	21	22	25	14	19	13	10	21	11	14	12	13
AT1G12270.1	879	636	1148	1043	906	715	713	754	769	565	741	645	742	505	649	512	509	469
AT1G12280.1	172	129	199	157	139	118	127	128	125	78	100	102	119	96	115	68	72	85
AT1G12290.1	19	13	15	26	23	22	22	9	16	17	31	20	12	17	8	8	15	16
AT1G12290.2	20	14	19	30	29	26	25	12	17	17	34	22	16	17	8	10	18	17
AT1G12294.1	1	0	1	1	0	1	0	0	0	0	0	0	1	0	0	1	0	0
AT1G12300.1	85	41	83	64	72	48	54	58	50	44	53	49	52	47	41	33	29	43
AT1G12310.1	747	536	703	498	509	470	391	418	469	307	440	375	447	360	443	262	236	289
AT1G12320.1	47	25	37	27	15	32	22	29	21	18	34	23	40	32	30	15	20	28
AT1G12330.1	282	231	300	284	232	164	268	248	266	171	239	212	285	203	244	144	129	145
AT1G12340.1	54	35	43	42	31	37	51	25	40	22	33	31	36	25	20	24	18	26
AT1G12350.1	201	125	218	224	208	166	154	140	147	150	222	165	138	121	148	113	131	118
AT1G12360.1	321	270	474	445	463	355	314	350	317	304	479	327	298	226	227	227	232	198
AT1G12370.1	119	82	140	98	86	94	91	92	99	64	100	76	87	72	80	33	43	46
AT1G12370.2	127	88	147	105	95	99	103	95	109	66	105	77	94	83	86	42	47	52
AT1G12380.1	122	152	255	162	212	193	103	120	120	80	108	109	110	82	83	70	59	62
AT1G12390.1	124	69	125	117	118	96	110	84	101	69	99	78	81	68	61	60	53	63
AT1G12400.1	45	45	65	77	47	44	44	51	50	44	37	54	23	45	41	29	28	40
AT1G12410.1	2758	1847	2528	2302	2034	1618	1536	1625	1698	1232	1549	1340	1703	1437	1413	1141	1142	1148
AT1G12420.1	139	99	169	97	177	120	91	84	86	47	122	79	75	73	68	65	73	93
AT1G12430.1	467	408	642	443	448	363	371	397	388	252	369	323	320	230	250	196	181	199
AT1G12430.2	460	398	629	434	444	358	363	391	373	248	366	319	314	222	243	189	174	199
AT1G12440.1	491	392	563	434	464	398	344	399	381	231	444	321	325	304	327	235	267	289
AT1G12440.2	450	374	507	406	439	376	321	347	354	207	436	313	304	279	310	223	255	292
AT1G12450.1	38	35	44	35	38	27	23	27	35	30	36	22	20	18	29	19	17	13
AT1G12460.1	416	237	384	366	323	261	330	273	321	165	263	244	198	159	213	136	128	144
AT1G12470.1	577	422	674	622	590	436	456	443	513	391	474	417	404	318	375	249	258	257
AT1G12480.1	43	62	81	54	54	36	74	80	59	36	52	47	61	50	47	35	30	27
AT1G12490.1	0	1	0	1	1	2	0	0	1	0	0	0	0	0	0	0	0	0
AT1G12500.1	508	340	526	405	400	337	595	495	589	326	398	332	402	373	365	188	189	192
AT1G12520.1	141	106	164	153	170	96	95	103	121	138	123	103	104	67	114	85	70	101
AT1G12520.2	144	111	166	159	167	97	101	104	126	137	125	96	103	71	110	89	71	102
AT1G12520.3	131	99	151	149	150	90	91	96	114	132	109	95	98	65	109	79	65	91
AT1G12530.1	72	101	131	134	91	78	92	83	99	72	78	83	77	82	68	62	57	59
AT1G12550.1	86	49	79	83	77	39	48	46	57	57	55	45	51	52	49	47	38	38
AT1G12560.1	2	0	0	0	0	4	0	0	0	0	0	0	0	0	0	0	0	0
AT1G12570.1	65	38	68	88	52	47	88	57	55	84	88	81	67	56	70	57	46	41
AT1G12580.1	307	398	567	494	596	425	303	302	327	297	446	362	254	194	214	228	258	260
AT1G12600.1	0	1	0	0	3	1	1	2	3	1	2	2	1	3	3	1	1	2
AT1G12610.1	0	27	9	1	28	21	1	0	0	0	0	0	0	0	0	0	0	0
AT1G12620.1	101	50	98	57	76	53	56	59	65	53	62	61	52	47	56	41	27	23
AT1G12630.1	1	4	2	4	1	0	0	2	1	2	0	1	0	0	2	0	2	0
AT1G12640.1	243	200	257	315	285	215	213	198	206	195	268	223	168	112	131	124	125	133
AT1G12650.1	430	284	443	382	367	304	326	302	297	227	340	270	335	306	257	206	232	240
AT1G12650.2	442	294	457	395	386	316	345	322	318	243	361	296	346	319	274	216	242	248
AT1G12650.3	431	284	443	382	368	304	326	301	296	228	341	274	335	306	260	209	232	243
AT1G12650.4	373	250	400	344	334	277	306	273	274	203	315	252	304	278	232	188	213	230
AT1G12665.1	0	0	0	0	0	0	0	0	0	0	0	1	0	0	0	0	0	0
AT1G12672.2	0	0	0	1	0	0	0	0	0	0	0	0	0	0	0	0	0	0
AT1G12680.1	147	138	178	178	178	125	141	117	158	100	132	133	118	93	110	89	101	95
AT1G12700.1	59	47	49	61	51	45	52	50	57	31	47	38	33	31	35	24	25	31
AT1G12710.1	126	93	122	147	183	140	103	92	99	93	113	106	119	93	106	94	93	100
AT1G12730.1	73	54	93	96	73	60	54	69	59	50	50	45	41	39	54	41	47	37
AT1G12730.2	69	54	88	91	68	60	53	66	58	49	48	43	39	39	54	41	44	35
AT1G12740.1	1	0	1	0	2	7	1	1	1	0	0	3	1	0	1	1	1	2
AT1G12740.2	1	0	1	0	2	7	1	1	1	0	0	3	1	0	1	1	1	2
AT1G12750.1	165	140	203	302	243	165	143	149	151	204	241	236	149	129	117	139	134	163
AT1G12750.2	179	154	221	330	262	193	165	164	162	218	266	270	172	139	130	160	142	181
AT1G12750.3	180	158	230	341	274	199	168	165	168	223	281	281	180	146	134	163	148	193
AT1G12760.1	458	395	563	522	551	467	340	346	375	351	602	413	282	249	254	241	256	266
AT1G12760.2	423	367	533	486	524	432	309	320	351	325	562	388	260	230	231	223	234	243
AT1G12770.1	1212	933	1451	1266	1095	814	1034	1042	1045	708	858	655	957	843	846	573	531	526
AT1G12775.1	87	35	54	43	39	40	35	38	36	21	46	34	41	33	29	22	21	26
AT1G12780.1	243	193	257	257	205	201	142	196	190	141	236	155	142	126	157	135	141	124
AT1G12790.1	16	19	26	21	27	14	18	11	24	17	13	16	8	11	15	7	11	7
AT1G12800.1	4274	3108	4980	3654	3459	2492	3120	3033	3317	1953	2465	2141	2848	2289	2378	1597	1510	1482
AT1G12810.1	74	97	145	129	150	108	72	93	123	102	159	119	85	68	55	59	61	80
AT1G12810.2	64	83	116	108	125	95	63	81	109	92	132	104	74	61	51	54	46	74
AT1G12820.1	560	417	648	500	455	394	430	454	500	300	462	340	308	295	330	251	237	256
AT1G12830.1	396	279	417	317	283	289	205	224	273	167	250	213	292	231	232	157	209	215
AT1G12840.1	2502	1729	2345	2232	1936	1441	1573	1716	1824	1316	1648	1452	1511	1171	1348	908	920	836
AT1G12845.1	50	87	77	84	64	64	42	65	49	55	52	44	73	63	57	70	49	42
AT1G12850.1	328	273	377	327	276	208	287	283	310	212	283	214	263	198	226	165	164	158
AT1G12855.1	0	0	1	0	1	0	0	1	0	0	1	0	1	0	0	0	0	0
AT1G12860.1	257	283	440	336	298	260	309	375	327	164	239	182	264	204	223	180	160	140
AT1G12870.1	0	0	0	0	0	1	0	0	0	0	0	1	0	0	0	1	0	0
AT1G12880.1	96	82	137	87	119	108	69	78	76	61	103	83	83	55	41	50	57	79
AT1G12890.1	0	2	2	3	2	7	0	0	2	0	0	0	1	1	0	0	0	0
AT1G12900.1	17710	13114	17932	12051	11866	7756	10946	12427	13622	6140	8517	7330	10947	9376	10347	5425	5501	5628
AT1G12900.2	16441	12198	16637	11215	11078	7254	10296	11489	12705	5699	7991	6872	10287	8832	9689	5068	5173	5318
AT1G12900.3	16978	12487	17097	11502	11296	7376	10384	11831	12939	5838	8043	6945	10262	8774	9677	5057	5146	5273
AT1G12900.4	15926	11746	16144	10838	10634	6978	9648	11134	12141	5528	7591	6499	9821	8324	9203	4818	4872	4997
AT1G12910.1	197	154	214	237	215	180	130	177	161	147	177	151	137	99	119	116	99	111
AT1G12920.1	1983	1320	2124	1886	1632	1309	1309	1459	1531	1139	1318	1177	1123	1025	1005	774	788	785
AT1G12930.1	256	203	333	279	242	178	269	264	256	180	219	191	214	146	168	129	117	116
AT1G12940.1	0	0	0	0	0	0	0	0	1	0	0	0	1	0	0	0	0	0
AT1G12950.1	2	0	2	1	3	4	0	1	0	0	0	0	1	0	0	3	1	1
AT1G12970.1	46	32	55	42	35	42	33	46	34	37	42	26	33	21	29	30	26	16
AT1G12980.1	1	1	3	1	1	2	1	1	1	0	0	0	0	0	0	1	0	0
AT1G12990.1	197	176	260	260	288	215	167	149	184	133	181	139	118	104	112	77	97	89
AT1G13000.1	115	112	196	206	181	142	153	127	131	138	187	147	125	96	101	104	107	100
AT1G13000.2	118	114	200	202	183	144	145	132	129	136	182	145	130	94	105	100	104	103
AT1G13020.1	596	428	729	540	557	505	447	428	474	335	438	402	416	321	352	244	257	284
AT1G13030.1	384	275	413	425	330	289	310	291	317	192	261	243	260	239	221	211	179	154
AT1G13040.1	76	65	100	92	73	66	82	60	76	48	59	48	62	63	50	36	44	40
AT1G13050.1	48	37	65	52	30	40	45	34	37	32	36	29	30	34	29	32	19	31
AT1G13050.2	48	38	65	53	30	39	43	36	39	33	37	31	30	37	30	34	20	30
AT1G13060.1	1279	874	1302	1073	1125	997	891	966	996	684	1025	882	885	756	770	537	637	608
AT1G13060.2	1177	813	1203	994	1049	903	829	894	908	632	951	811	793	700	696	502	579	560
AT1G13070.1	0	0	0	0	0	0	0	0	0	0	0	0	0	0	0	0	1	0
AT1G13080.1	60	87	106	47	78	51	43	73	70	28	38	42	33	36	35	24	21	30
AT1G13080.2	57	77	100	43	73	47	38	67	63	27	30	39	33	35	32	22	17	26
AT1G13090.1	559	429	550	366	335	251	310	363	341	219	236	199	422	286	312	176	154	171
AT1G13100.1	71	81	123	70	51	47	90	69	90	48	76	50	63	72	72	28	33	23
AT1G13110.1	1138	777	1071	929	730	560	1289	1121	1183	738	1109	787	1039	898	1063	590	535	539
AT1G13120.1	337	273	436	325	370	288	338	276	327	187	309	258	304	262	255	197	181	184
AT1G13130.1	7	10	18	3	13	8	6	6	5	2	6	6	8	9	4	7	2	4
AT1G13140.1	5	7	4	4	3	3	5	2	4	4	4	3	4	2	6	2	4	4
AT1G13140.2	5	5	4	4	2	3	4	2	4	4	4	2	4	2	6	2	4	4
AT1G13145.1	67	29	49	43	18	32	27	28	27	16	23	19	27	20	30	23	17	15
AT1G13150.1	11	6	11	15	11	2	4	6	6	2	4	8	6	2	6	1	2	8
AT1G13160.1	1083	859	1371	1333	1268	994	1033	1056	1140	755	1059	922	944	791	801	632	590	674
AT1G13170.1	232	242	384	244	269	232	214	255	249	169	226	169	208	133	198	121	118	108
AT1G13170.2	225	236	373	241	264	225	204	244	243	166	223	163	202	126	199	115	116	105
AT1G13180.1	108	76	139	90	103	90	77	77	106	77	83	84	61	56	53	45	49	60
AT1G13190.1	311	279	455	543	457	366	273	306	285	277	403	322	229	221	212	224	220	234
AT1G13195.1	74	42	76	101	108	98	44	40	44	61	105	90	40	35	48	49	54	50
AT1G13195.2	67	35	71	91	96	88	38	33	38	55	95	86	36	31	41	50	54	44
AT1G13210.1	143	196	328	260	368	247	238	221	225	346	733	370	172	115	173	208	221	288
AT1G13220.1	121	82	152	113	112	98	81	84	83	53	82	89	72	73	85	51	45	70
AT1G13220.2	386	243	474	394	358	321	294	290	302	169	276	227	286	221	223	176	147	195
AT1G13230.1	1	5	3	6	7	7	2	1	3	1	2	6	1	2	1	1	2	2
AT1G13245.1	298	128	185	202	161	145	162	166	191	135	179	139	156	141	175	155	125	148
AT1G13250.1	204	153	251	164	150	135	215	210	200	139	143	154	208	142	166	124	111	91
AT1G13260.1	59	233	166	220	350	105	340	170	160	111	168	65	86	84	93	123	80	68
AT1G13270.1	1368	1026	1536	1282	1081	967	937	904	939	711	835	707	973	824	799	595	571	566
AT1G13270.2	1251	926	1398	1144	976	891	847	836	844	642	753	653	888	732	732	553	515	521
AT1G13280.1	220	231	308	251	250	173	246	248	229	191	223	165	275	169	209	153	111	118
AT1G13290.1	0	0	1	0	0	0	0	0	1	0	0	0	0	0	0	0	0	0
AT1G13300.1	5	7	1	5	13	20	6	4	2	7	25	26	1	1	0	4	5	7
AT1G13310.1	1	0	0	0	0	0	0	0	0	13	0	0	3	0	1	0	3	0
AT1G13320.1	940	669	1027	841	751	630	651	735	752	454	680	558	620	493	486	389	379	350
AT1G13320.2	915	647	973	794	722	597	625	710	728	433	652	532	593	466	458	366	352	340
AT1G13320.3	922	657	1008	823	729	609	636	718	724	444	658	545	611	487	473	379	375	339
AT1G13330.1	37	31	35	32	34	25	30	40	26	20	18	20	21	25	25	20	14	18
AT1G13340.1	11	6	24	26	42	19	10	10	8	33	41	18	15	5	10	11	39	33
AT1G13350.1	405	298	547	471	490	343	347	325	370	308	382	356	370	278	297	246	248	221
AT1G13350.2	408	298	551	479	496	343	348	329	370	310	384	363	366	278	295	247	249	220
AT1G13360.1	889	509	821	631	741	534	668	456	564	401	794	518	530	370	412	319	354	399
AT1G13360.2	685	378	614	475	560	392	483	336	429	297	587	389	386	264	303	239	271	274
AT1G13360.3	685	377	614	475	560	392	482	336	429	297	586	389	386	264	303	239	270	274
AT1G13370.1	7	4	7	2	0	2	5	4	7	4	0	3	8	1	2	1	3	2
AT1G13380.1	324	257	376	327	308	287	282	272	290	189	282	249	253	216	216	181	163	170
AT1G13390.1	128	86	100	106	130	82	84	82	104	73	131	108	76	61	82	56	77	83
AT1G13390.2	162	117	158	156	176	129	123	106	136	119	196	138	134	103	125	97	121	130
AT1G13400.1	2	1	5	2	3	6	4	2	1	2	2	1	0	1	2	0	1	0
AT1G13410.1	119	70	87	80	54	59	52	68	52	42	59	54	51	48	47	36	41	32
AT1G13420.1	5	8	12	1	8	16	6	1	3	0	5	5	3	1	3	5	0	6
AT1G13430.1	1	4	3	0	8	1	4	6	4	1	3	4	2	0	1	2	1	1
AT1G13440.1	33328	23429	36911	62627	57789	42851	24183	26982	28943	35031	43530	41666	22193	18859	18684	25456	25292	27230
AT1G13440.2	28374	19999	31279	53125	48999	36437	20635	22781	24322	29532	36812	35274	19394	16444	16258	22249	21911	23687
AT1G13450.1	151	122	186	175	243	138	112	129	108	105	175	146	120	95	126	78	100	112
AT1G13450.2	131	109	164	160	227	120	104	112	92	95	160	133	108	87	109	69	91	101
AT1G13450.3	154	117	176	172	238	136	116	120	103	102	173	147	115	85	117	79	97	112
AT1G13460.1	195	160	207	189	185	167	141	130	155	117	150	162	156	98	138	85	70	104
AT1G13460.2	194	161	204	191	191	164	145	127	157	120	151	164	154	93	139	89	76	97
AT1G13470.1	1	6	2	4	11	5	8	1	10	9	29	13	7	6	3	2	27	32
AT1G13480.1	2	1	1	5	0	0	1	1	2	6	3	1	5	0	0	0	0	4
AT1G13490.1	0	0	0	1	0	0	0	0	0	0	0	0	0	0	1	0	0	0
AT1G13500.1	0	0	0	0	0	1	0	1	1	0	0	0	0	0	0	0	0	0
AT1G13510.1	0	0	0	0	0	1	0	0	1	0	0	0	0	0	0	0	0	0
AT1G13520.1	0	1	0	0	4	4	6	2	0	9	8	3	11	0	0	1	2	2
AT1G13530.1	0	0	0	0	1	0	0	0	0	4	0	1	1	0	0	0	0	0
AT1G13540.1	0	0	0	1	0	1	0	0	1	2	1	0	0	0	0	0	0	0
AT1G13550.1	0	0	0	0	0	1	0	0	0	1	0	0	0	0	1	0	0	0
AT1G13560.1	1092	920	1550	1370	1295	1037	1116	1142	1310	888	1209	1040	943	852	801	618	631	586
AT1G13560.2	1037	869	1455	1283	1217	977	1042	1079	1210	826	1130	975	868	785	757	572	580	547
AT1G13570.1	76	59	104	95	98	78	81	64	76	56	74	69	58	50	55	52	35	31
AT1G13580.1	89	72	92	75	70	56	48	56	55	61	58	36	45	36	34	44	25	35
AT1G13580.2	96	75	96	81	75	62	52	61	58	63	65	42	48	41	38	46	30	37
AT1G13580.3	96	75	96	82	75	64	51	62	57	64	66	42	48	41	38	46	30	38
AT1G13590.1	0	0	0	0	0	1	1	0	0	0	0	0	0	0	0	0	1	0
AT1G13600.1	1	7	10	3	5	6	1	4	3	0	1	0	0	3	0	0	0	1
AT1G13607.1	0	0	2	0	2	0	0	0	0	0	0	0	1	0	0	0	0	0
AT1G13608.1	3	3	6	4	1	0	2	0	2	2	0	0	5	0	2	0	0	1
AT1G13609.1	510	371	531	268	501	299	203	244	198	122	226	116	321	206	265	72	145	93
AT1G13609.2	282	249	360	193	329	194	147	188	133	86	157	80	237	148	181	50	101	60
AT1G13610.1	1	7	6	1	9	7	0	2	0	1	1	1	4	2	0	0	1	2
AT1G13610.2	1	7	7	1	8	6	0	2	0	1	1	1	4	2	0	0	1	2
AT1G13620.1	1	0	0	0	0	0	0	0	0	0	0	0	0	0	0	0	0	0
AT1G13630.1	41	30	55	61	57	31	49	52	40	45	46	34	28	27	27	24	17	17
AT1G13630.2	48	32	59	68	58	34	53	59	42	48	51	40	32	31	27	26	19	18
AT1G13635.1	2	3	6	4	2	3	0	3	3	1	1	1	2	1	0	3	1	4
AT1G13635.2	2	4	6	4	2	3	0	4	3	1	1	1	5	5	0	3	4	5
AT1G13640.1	637	381	566	517	531	386	438	428	459	349	518	387	394	353	381	259	268	238
AT1G13650.1	37	43	64	8	12	4	19	25	39	5	13	14	12	29	25	0	6	7
AT1G13650.2	36	41	64	8	11	5	21	27	39	4	13	14	11	29	25	0	6	8
AT1G13670.1	2	7	11	9	7	5	7	15	8	6	3	4	8	2	4	1	2	2
AT1G13680.1	1	0	1	0	2	0	0	2	0	0	0	0	0	0	0	1	0	1
AT1G13690.1	286	213	319	229	221	203	199	200	214	148	203	136	235	211	194	136	134	139
AT1G13700.1	1	2	1	0	1	2	0	0	2	1	3	1	2	2	0	3	1	2
AT1G13710.1	21	44	110	25	52	48	32	47	42	15	22	16	19	39	14	12	10	7
AT1G13730.1	878	673	1014	828	811	705	677	670	771	498	635	549	656	579	603	433	440	393
AT1G13740.1	218	119	219	185	189	193	151	158	157	99	153	126	146	114	99	79	88	107
AT1G13750.1	28	36	42	45	47	35	44	42	38	23	46	25	39	27	24	44	19	28
AT1G13770.1	135	118	157	190	131	112	105	108	135	97	115	118	114	112	85	60	62	65
AT1G13770.2	134	113	158	192	131	114	100	106	126	92	109	111	112	107	85	61	61	61
AT1G13780.1	92	57	89	70	50	56	50	52	61	35	60	52	35	32	40	23	30	27
AT1G13790.1	114	105	188	106	137	97	112	94	104	51	82	64	121	80	100	43	57	55
AT1G13800.1	36	37	60	49	38	34	41	36	40	23	27	22	38	22	20	17	22	24
AT1G13810.1	360	203	236	327	280	186	146	163	201	176	226	194	166	115	124	137	129	129
AT1G13820.1	907	685	966	951	848	615	676	613	774	493	642	619	632	523	518	393	401	413
AT1G13830.1	2	1	1	0	4	4	0	3	4	3	1	5	0	0	3	2	3	3
AT1G13860.1	293	216	318	329	249	214	259	262	243	196	208	171	214	163	176	139	131	119
AT1G13860.2	270	208	287	305	226	197	246	244	233	189	193	161	199	155	164	126	129	113
AT1G13860.3	299	221	323	340	256	216	263	264	248	199	210	174	220	163	179	141	133	121
AT1G13860.4	294	217	317	329	251	215	257	263	243	196	208	172	213	163	177	139	132	120
AT1G13870.1	266	166	266	277	221	190	203	182	194	146	219	164	191	134	162	136	132	127
AT1G13880.1	152	138	169	202	191	118	138	137	160	77	130	142	104	103	88	83	104	88
AT1G13900.1	374	254	390	390	383	262	241	231	254	262	284	294	232	161	180	188	145	170
AT1G13910.1	42	50	65	43	42	31	31	41	47	36	38	35	41	27	31	36	27	24
AT1G13920.1	13	22	30	12	14	14	14	21	24	9	20	13	22	14	15	10	12	7
AT1G13930.1	6264	4990	4982	7358	4457	3647	5161	6809	5835	5578	6214	4567	9570	6820	7982	5972	5687	4684
AT1G13930.2	6213	4958	4946	7302	4435	3627	5128	6782	5809	5554	6184	4549	9484	6771	7934	5931	5652	4647
AT1G13930.3	6215	4960	4949	7303	4437	3629	5128	6783	5809	5554	6184	4549	9485	6771	7935	5931	5654	4648
AT1G13940.1	164	151	255	178	200	155	174	181	179	132	168	128	117	114	111	81	72	73
AT1G13950.1	74	48	103	47	56	53	61	57	51	27	48	47	55	46	56	16	24	30
AT1G13960.1	115	126	183	237	190	164	123	104	129	150	180	201	125	87	88	94	123	106
AT1G13960.2	100	124	173	211	168	150	118	100	128	132	161	181	116	78	83	89	111	97
AT1G13970.1	15	24	39	10	30	17	11	20	18	4	10	4	15	15	13	7	6	4
AT1G13980.1	378	326	567	440	391	310	389	411	395	267	373	312	314	220	283	158	167	160
AT1G13980.2	375	325	559	435	390	310	387	408	390	268	369	306	313	219	276	158	162	158
AT1G13990.1	160	106	128	525	520	418	124	112	136	343	703	536	149	106	115	257	341	320
AT1G13990.2	148	98	115	480	481	383	112	101	126	303	634	479	138	97	108	235	320	300
AT1G13990.3	137	82	104	406	407	333	93	89	102	264	551	416	122	87	91	200	271	243
AT1G14000.1	591	557	743	739	713	591	533	497	542	437	696	566	496	388	448	343	341	362
AT1G14010.1	199	150	215	183	178	134	148	139	149	141	154	128	184	129	167	103	128	126
AT1G14020.1	211	178	305	210	214	192	189	158	194	147	162	165	176	126	128	85	96	109
AT1G14030.1	633	513	705	545	432	328	407	468	487	306	335	292	394	332	327	234	208	210
AT1G14040.1	138	104	165	173	144	114	95	99	92	111	104	84	75	72	91	76	62	67
AT1G14060.1	653	386	529	574	545	480	455	364	489	362	516	435	418	370	398	295	357	387
AT1G14070.1	34	34	37	24	28	24	24	30	26	17	28	22	19	19	18	21	21	17
AT1G14071.1	0	0	0	0	2	0	0	0	0	0	0	0	1	0	0	0	0	0
AT1G14080.1	0	1	1	1	0	2	0	0	0	0	1	0	0	0	1	0	0	0
AT1G14090.1	80	56	95	95	82	65	55	70	60	56	58	54	47	50	52	36	40	34
AT1G14100.1	1	4	4	1	0	5	0	5	3	2	0	2	2	3	3	1	0	1
AT1G14110.1	0	0	1	0	0	0	0	0	0	0	0	0	0	0	0	0	0	0
AT1G14120.1	106	48	83	57	99	51	31	40	32	12	30	26	29	26	31	13	16	27
AT1G14130.1	101	98	110	186	148	120	109	96	85	92	147	123	70	75	70	78	77	101
AT1G14140.1	212	124	182	148	134	124	89	106	120	93	87	90	113	86	99	76	78	53
AT1G14150.1	1238	855	1023	916	751	585	815	800	868	565	691	557	949	780	911	568	484	526
AT1G14150.2	858	667	795	698	567	465	647	628	689	432	528	447	739	622	714	468	378	406
AT1G14160.1	0	1	0	0	2	1	0	1	0	0	0	0	0	0	0	0	0	1
AT1G14170.1	118	76	117	129	109	88	118	104	98	88	122	87	99	62	88	58	66	49
AT1G14170.2	116	76	116	124	105	87	111	101	92	86	120	82	98	59	85	56	60	47
AT1G14170.3	128	82	123	133	113	97	123	106	100	89	124	89	106	61	89	59	70	50
AT1G14180.1	110	85	131	92	96	66	78	73	90	47	67	54	73	75	50	38	43	38
AT1G14180.2	105	79	124	85	88	65	75	71	89	44	67	51	70	73	47	38	43	38
AT1G14185.1	4	5	1	5	2	5	0	4	1	2	4	4	3	1	1	2	2	2
AT1G14190.1	17	25	30	16	17	19	10	19	13	5	15	8	11	4	5	3	5	10
AT1G14200.1	48	5	27	36	521	43	42	27	26	32	139	62	20	15	21	23	27	34
AT1G14205.1	58	55	53	52	35	31	35	37	39	26	32	14	35	29	34	18	19	22
AT1G14210.1	151	161	206	123	117	91	155	176	161	87	121	83	140	124	153	68	52	57
AT1G14220.1	0	0	0	0	1	2	0	0	0	0	0	0	0	0	0	0	0	0
AT1G14230.1	230	194	237	175	174	111	195	186	154	98	143	107	142	124	134	71	89	92
AT1G14240.1	11	4	15	2	22	7	1	2	2	0	3	3	8	1	7	4	0	7
AT1G14240.2	11	4	15	2	23	7	1	2	2	0	3	3	8	1	7	4	0	7
AT1G14240.3	11	4	15	2	19	7	1	2	2	0	3	3	7	1	6	3	0	7
AT1G14240.4	11	4	15	2	23	7	1	2	2	0	3	3	8	1	7	4	1	7
AT1G14250.1	1427	1593	2134	1249	1589	1049	787	1354	816	284	542	414	940	678	768	429	442	346
AT1G14260.1	4	10	17	0	4	8	6	6	3	3	2	3	3	4	2	1	1	3
AT1G14260.2	4	9	21	2	5	8	6	7	3	3	4	3	3	4	2	2	1	3
AT1G14270.1	809	575	888	606	591	439	570	565	675	316	469	383	578	507	492	304	331	332
AT1G14270.2	749	532	816	568	552	400	537	517	636	295	436	355	527	472	453	273	311	308
AT1G14270.3	770	540	826	572	562	408	543	528	645	307	453	362	531	483	463	275	312	310
AT1G14270.4	716	500	783	535	529	382	512	481	607	288	433	342	498	457	436	262	296	293
AT1G14280.1	301	250	317	238	368	233	244	239	263	147	226	231	201	162	203	103	116	125
AT1G14290.1	104	115	149	92	93	86	72	130	109	53	68	62	78	57	83	47	59	38
AT1G14300.1	488	353	504	496	474	309	317	331	373	272	362	288	288	253	262	190	212	201
AT1G14300.2	469	331	482	466	452	291	307	313	359	257	341	278	272	238	242	180	201	193
AT1G14310.1	180	138	143	131	141	103	99	123	133	90	80	93	108	102	112	66	74	65
AT1G14315.1	0	0	0	0	0	0	1	0	0	0	0	0	0	0	0	0	0	0
AT1G14315.2	0	0	0	0	0	0	1	0	0	0	0	0	0	0	0	0	0	0
AT1G14320.1	14721	9590	13389	10364	10333	8549	7665	8358	8955	5656	7738	6396	7411	6388	6357	4278	4690	4967
AT1G14320.2	9832	6447	8866	6878	6764	5712	5258	5575	6185	3865	5286	4209	5302	4621	4511	2986	3258	3527
AT1G14330.1	137	85	118	103	125	111	69	77	71	62	119	99	62	43	50	57	36	50
AT1G14340.1	92	87	146	120	154	97	69	66	65	77	98	98	54	47	63	64	55	78
AT1G14345.1	1074	1044	1550	1148	1107	809	1199	1057	1264	634	840	740	977	881	905	488	554	525
AT1G14350.1	193	223	333	262	278	212	229	179	247	166	238	164	176	134	152	118	115	133
AT1G14350.2	197	224	336	260	286	212	228	181	249	164	238	168	175	138	153	113	116	138
AT1G14360.1	264	203	271	238	208	160	175	196	180	180	169	141	183	134	158	108	98	80
AT1G14370.1	15	61	68	51	104	71	28	19	30	56	86	58	18	15	19	33	50	57
AT1G14380.1	356	282	404	398	370	281	260	263	233	251	288	262	250	199	217	161	165	169
AT1G14380.2	310	246	355	328	324	237	230	236	210	222	255	227	227	179	191	147	148	149
AT1G14380.3	353	279	392	388	361	272	253	252	228	248	279	253	245	192	209	156	161	168
AT1G14390.1	5	5	14	3	4	8	1	8	4	5	2	5	2	4	5	0	2	2
AT1G14400.1	579	555	851	828	871	675	604	674	755	617	909	735	596	470	523	493	492	546
AT1G14400.2	449	400	640	617	646	498	456	511	554	447	681	542	442	337	385	376	371	379
AT1G14410.1	662	557	784	626	521	471	520	486	526	362	496	398	446	408	375	314	278	297
AT1G14420.1	0	0	2	2	0	0	0	2	0	1	0	0	0	0	0	0	0	0
AT1G14430.1	42	58	85	35	43	47	46	50	53	13	29	27	22	39	28	18	16	17
AT1G14440.1	124	174	288	176	187	158	122	175	131	98	132	86	124	127	100	65	83	73
AT1G14440.2	115	151	257	170	168	147	112	162	118	85	122	80	113	112	95	59	73	74
AT1G14450.1	782	457	673	533	534	429	409	382	466	324	446	359	525	415	442	274	330	302
AT1G14455.1	0	0	1	0	1	0	1	0	0	0	0	0	0	1	0	0	0	0
AT1G14460.1	230	204	341	227	252	224	160	170	186	99	184	133	145	100	96	98	80	72
AT1G14470.1	45	38	49	77	53	34	46	40	46	31	36	43	29	42	28	28	23	17
AT1G14480.1	53	61	102	68	111	78	52	44	55	29	51	47	50	29	39	22	31	33
AT1G14480.2	40	51	92	60	86	64	44	32	45	21	41	38	42	22	32	16	26	22
AT1G14490.1	9	5	29	17	23	9	14	21	13	11	10	10	13	9	11	4	7	6
AT1G14510.1	437	380	636	470	508	469	396	434	432	310	457	370	323	319	253	239	228	273
AT1G14520.1	107	74	103	257	280	287	84	62	91	162	285	204	100	61	92	156	174	156
AT1G14520.2	98	67	91	235	266	264	79	59	80	142	248	184	94	58	82	144	163	145
AT1G14530.1	42	35	41	51	47	36	30	24	26	37	33	31	36	28	46	26	30	30
AT1G14530.2	48	48	52	63	64	50	38	25	36	40	42	40	36	31	56	29	35	41
AT1G14540.1	1	4	1	0	0	1	2	1	0	13	2	0	1	0	0	1	1	3
AT1G14550.1	0	0	0	1	0	0	0	0	0	0	0	0	0	0	0	0	0	0
AT1G14560.1	197	123	184	149	172	144	148	133	126	94	115	104	128	96	105	71	73	67
AT1G14570.1	442	474	634	596	546	452	500	472	458	362	548	400	417	331	350	266	302	262
AT1G14570.2	429	456	621	584	531	433	466	455	435	343	522	381	399	314	334	254	288	257
AT1G14570.3	397	434	580	536	500	405	454	431	427	316	500	366	395	305	303	238	269	231
AT1G14570.4	382	413	566	520	482	386	419	410	395	295	470	344	374	287	287	224	253	225
AT1G14580.1	238	298	465	470	399	264	377	431	452	318	336	304	315	305	297	252	204	169
AT1G14580.2	231	291	463	466	383	258	363	422	435	312	329	295	309	302	288	248	200	168
AT1G14590.1	150	130	166	151	143	122	110	150	146	108	145	114	121	89	117	74	64	68
AT1G14600.1	15	17	47	29	18	17	31	28	34	20	29	36	28	21	25	18	21	18
AT1G14610.1	2537	1986	3515	3453	3219	2360	2643	2527	3025	1904	2680	2257	2226	1885	1779	1417	1399	1430
AT1G14620.1	575	436	647	540	595	475	498	449	538	349	440	361	418	367	403	255	306	279
AT1G14620.2	513	383	577	475	519	431	440	398	474	307	397	322	372	330	358	232	273	245
AT1G14630.1	37	58	61	32	46	57	30	38	24	14	18	15	24	20	20	12	17	22
AT1G14640.1	38	38	56	47	44	36	32	44	43	37	53	50	33	24	26	25	25	29
AT1G14642.1	0	1	0	1	0	1	0	0	3	1	0	1	1	0	0	0	0	0
AT1G14650.1	763	664	1157	1079	985	809	757	792	824	610	846	711	713	579	581	483	499	477
AT1G14650.2	706	624	1075	990	946	764	727	756	772	579	813	683	657	533	532	446	474	447
AT1G14660.1	64	37	66	70	67	32	56	45	65	43	47	38	39	33	40	25	13	13
AT1G14660.2	63	36	64	67	61	34	55	42	63	41	45	37	38	36	39	25	13	12
AT1G14670.1	931	833	1378	1221	1117	864	1157	1061	1185	863	1087	976	942	747	839	565	558	500
AT1G14680.1	14	12	21	13	8	8	7	12	12	7	8	7	9	8	9	12	7	8
AT1G14685.1	233	214	275	272	219	180	197	210	213	133	217	146	192	149	216	136	144	124
AT1G14685.2	245	218	280	284	229	186	204	206	220	139	228	149	191	150	220	136	141	125
AT1G14685.3	257	223	285	302	240	194	217	213	228	140	238	156	202	151	227	142	147	131
AT1G14686.1	2	0	1	0	0	2	0	1	0	0	1	0	0	1	0	0	0	1
AT1G14687.1	50	38	44	31	37	41	44	43	42	29	28	35	46	35	37	31	25	24
AT1G14690.1	434	345	487	414	433	372	342	312	342	228	365	332	266	228	235	203	181	185
AT1G14690.2	426	335	473	405	418	365	327	291	325	216	343	315	252	222	231	193	177	182
AT1G14700.1	290	236	334	161	187	167	182	196	195	75	116	99	131	107	146	59	60	73
AT1G14700.2	271	225	313	147	170	159	172	182	185	73	105	91	123	104	134	54	57	64
AT1G14710.1	1062	901	1432	1072	1083	942	1030	1030	1091	740	957	722	945	801	828	611	556	534
AT1G14710.2	1056	887	1420	1073	1082	947	1023	1010	1090	742	951	732	933	795	809	609	547	530
AT1G14720.1	651	609	752	608	611	512	490	608	599	454	533	459	508	394	463	353	351	314
AT1G14730.1	2	14	18	2	9	19	5	13	8	2	2	9	6	10	8	1	4	7
AT1G14740.1	448	453	559	490	599	535	357	372	363	352	507	413	281	212	243	212	285	276
AT1G14750.1	12	12	25	13	10	9	6	9	8	3	6	1	12	13	10	4	4	8
AT1G14750.2	5	8	12	11	6	3	4	6	4	1	5	1	6	8	6	3	3	7
AT1G14760.1	1	1	5	4	3	3	1	2	0	0	2	0	0	0	0	0	1	2
AT1G14760.2	2	2	9	5	3	4	1	4	0	1	2	2	0	0	1	2	1	4
AT1G14760.3	0	2	3	3	0	2	0	3	0	1	0	2	0	0	1	2	0	3
AT1G14770.1	86	86	105	109	68	77	64	59	74	67	52	58	68	44	67	51	45	39
AT1G14770.2	80	85	104	100	59	70	63	54	69	58	49	51	64	45	58	44	41	36
AT1G14780.1	1	5	6	4	8	2	1	3	3	12	6	1	1	1	1	5	3	4
AT1G14790.1	100	100	142	111	109	77	96	79	88	78	89	68	75	47	52	42	32	45
AT1G14800.1	0	1	1	0	1	1	0	0	1	0	0	0	0	1	1	0	0	0
AT1G14810.1	3022	2236	3378	3014	2964	2187	2274	2361	2653	1739	2350	1948	1836	1698	1574	1227	1257	1292
AT1G14820.1	230	141	247	205	188	175	177	145	170	148	181	147	175	143	151	132	107	109
AT1G14820.2	233	142	252	215	196	177	180	152	174	150	188	147	178	145	151	138	114	109
AT1G14820.3	259	158	272	231	202	187	193	158	186	160	190	163	196	154	170	145	120	120
AT1G14830.1	1047	760	1208	900	928	737	867	842	911	539	798	698	772	624	632	449	452	474
AT1G14840.1	670	452	675	514	491	365	477	434	433	284	337	343	453	350	404	260	272	252
AT1G14840.2	650	435	648	502	471	361	464	420	417	274	324	332	433	339	407	260	264	244
AT1G14850.1	671	552	956	880	865	671	679	669	791	492	698	590	510	439	462	346	327	330
AT1G14860.1	3	1	2	4	2	0	2	1	1	2	2	3	2	1	0	0	2	2
AT1G14870.1	15	16	17	76	330	258	29	19	39	144	428	314	26	8	10	41	137	188
AT1G14880.1	1	2	3	1	4	8	5	0	38	234	5	31	2	1	4	120	4	10
AT1G14890.1	42	92	95	40	55	60	24	71	67	26	33	27	39	49	33	30	17	33
AT1G14900.1	210	200	317	137	167	197	131	152	122	83	162	95	138	128	154	89	125	100
AT1G14910.1	220	229	387	380	308	259	302	332	341	240	350	233	232	204	234	196	186	139
AT1G14920.1	490	422	577	445	432	428	406	415	433	235	397	291	345	267	300	204	159	177
AT1G14930.1	2	0	1	0	0	0	0	0	3	0	0	1	0	0	0	0	0	0
AT1G14950.1	0	0	1	0	0	0	0	0	0	0	0	0	0	0	0	0	0	0
AT1G14960.1	0	1	0	0	0	6	0	0	0	0	0	0	0	0	0	0	0	0
AT1G14970.1	92	59	100	77	55	76	93	67	83	53	48	55	74	74	48	26	30	25
AT1G14980.1	4053	1963	2667	2522	2318	1967	1670	1736	1793	1359	1825	1403	1934	1624	1683	1262	1382	1367
AT1G14990.1	184	106	203	201	147	108	131	144	136	122	146	102	139	119	105	77	71	72
AT1G14990.2	143	88	168	168	124	91	104	121	102	109	115	84	111	104	83	67	59	56
AT1G15000.1	306	367	550	350	395	326	295	308	359	245	315	231	278	227	207	205	198	191
AT1G15010.1	0	13	8	5	14	7	5	0	0	0	0	0	3	1	2	1	1	0
AT1G15020.1	84	94	98	80	98	65	69	86	78	54	78	57	65	58	50	38	27	33
AT1G15020.2	93	100	114	91	111	72	77	97	88	61	85	63	71	61	59	41	34	35
AT1G15030.1	366	299	387	335	346	254	326	341	341	234	324	282	254	221	238	181	177	185
AT1G15040.1	14	18	19	10	15	6	11	8	7	4	8	10	17	8	9	1	10	5
AT1G15040.2	13	16	18	9	14	4	11	8	5	4	6	10	18	8	9	1	10	5
AT1G15050.1	1	1	1	0	2	0	0	0	1	0	3	1	5	0	0	0	1	1
AT1G15060.1	278	206	387	398	386	267	248	220	256	273	350	316	211	151	190	181	167	168
AT1G15080.1	60	58	95	71	62	64	37	67	54	32	61	51	49	37	35	33	36	49
AT1G15100.1	451	233	332	231	221	246	203	196	237	219	254	209	214	148	191	126	161	156
AT1G15110.1	79	80	106	71	88	79	55	45	48	46	72	64	44	30	34	41	41	41
AT1G15110.2	75	75	102	69	80	73	50	40	42	43	69	62	40	26	34	40	39	36
AT1G15120.1	866	584	975	727	729	625	791	663	772	517	770	667	620	585	596	410	426	480
AT1G15120.2	676	439	739	567	568	492	604	501	600	395	603	531	494	460	471	305	339	384
AT1G15125.1	10	36	26	28	41	23	55	82	41	27	77	57	30	12	9	20	17	36
AT1G15130.1	399	416	646	679	658	485	412	464	504	462	648	513	395	328	332	309	339	301
AT1G15140.1	1293	1206	2015	1530	1458	1152	1453	1435	1722	986	1394	1007	1214	957	1028	678	695	706
AT1G15140.2	1077	965	1595	1169	1155	906	1186	1158	1395	785	1121	800	979	771	818	552	564	584
AT1G15140.3	1152	1083	1799	1335	1307	1006	1312	1276	1544	894	1244	903	1074	855	905	597	616	636
AT1G15150.1	17	23	32	19	27	30	15	16	17	13	19	10	8	9	17	2	7	8
AT1G15160.1	14	22	40	32	31	23	20	23	20	23	20	20	26	19	24	17	14	12
AT1G15165.1	33	20	36	27	28	26	22	37	23	17	25	23	18	11	19	10	14	11
AT1G15170.1	192	162	275	185	185	154	179	169	180	155	190	164	169	134	139	87	109	91
AT1G15180.1	587	470	637	400	465	367	444	470	533	294	388	310	401	354	334	174	191	186
AT1G15180.2	545	429	574	355	413	328	404	434	490	268	363	277	371	322	292	153	168	165
AT1G15190.1	2	1	3	3	5	4	2	2	1	1	4	0	0	1	3	2	2	6
AT1G15200.1	1001	622	1221	1048	961	763	874	763	855	544	868	687	831	656	702	507	550	558
AT1G15200.2	972	594	1182	1008	913	732	845	731	823	530	842	658	817	637	678	493	526	545
AT1G15200.3	980	605	1191	1028	925	747	853	752	835	541	849	674	823	641	685	499	532	550
AT1G15200.4	823	507	985	856	778	626	679	631	693	437	725	568	667	524	554	414	437	463
AT1G15210.1	9	15	52	10	31	29	4	15	9	5	14	6	9	1	6	4	2	7
AT1G15215.1	73	56	98	69	69	53	62	56	60	42	42	47	44	45	40	29	31	24
AT1G15215.2	80	69	115	78	79	65	61	71	65	54	54	56	57	52	52	41	40	27
AT1G15215.3	74	59	102	71	72	58	61	64	61	49	46	56	53	50	51	33	35	26
AT1G15220.1	56	60	82	98	86	56	64	45	68	57	61	42	53	57	54	38	47	41
AT1G15220.2	63	64	83	107	85	61	70	49	74	62	69	46	60	57	57	41	51	43
AT1G15230.1	277	165	217	182	166	182	139	159	172	137	170	156	180	137	166	99	113	121
AT1G15240.1	204	168	333	321	295	200	216	212	239	177	254	205	219	166	178	125	132	138
AT1G15240.2	325	246	490	431	414	291	328	309	354	251	357	295	326	238	263	178	197	207
AT1G15240.3	317	240	483	426	411	280	323	300	346	248	355	287	321	235	256	175	193	203
AT1G15250.1	737	395	561	535	559	411	399	413	477	352	445	392	438	349	363	274	324	340
AT1G15260.1	637	350	485	473	324	272	513	478	572	360	383	260	693	538	578	257	315	267
AT1G15270.1	1167	828	1331	1113	1154	995	945	941	1053	656	939	855	1075	928	1008	759	792	884
AT1G15280.1	629	524	982	946	841	692	720	705	770	566	851	679	721	588	601	517	478	531
AT1G15280.2	625	522	981	953	845	698	723	716	781	569	858	679	721	595	611	515	479	533
AT1G15290.1	1583	1587	2789	1961	2191	1471	1471	1591	1817	1024	1322	1249	1227	1013	1071	729	705	745
AT1G15310.1	59	44	66	84	73	71	54	64	55	54	71	53	62	43	57	53	34	43
AT1G15320.1	0	0	0	0	0	0	0	0	0	0	1	0	0	0	0	0	0	0
AT1G15320.2	0	0	0	0	0	0	0	0	0	0	1	0	0	0	0	0	0	0
AT1G15330.1	1	0	1	0	0	0	0	0	0	0	0	0	0	0	0	0	1	0
AT1G15340.1	1160	937	1618	1445	1332	1125	858	928	902	806	1104	844	1091	770	819	695	792	765
AT1G15340.2	985	800	1348	1211	1108	951	725	789	780	671	952	715	956	666	707	609	681	670
AT1G15350.1	50	79	92	47	64	56	57	59	46	36	74	58	54	46	46	33	46	50
AT1G15350.2	42	71	87	39	59	53	54	56	43	33	63	52	50	43	43	28	39	46
AT1G15350.3	44	72	90	38	62	56	56	55	40	35	68	55	53	44	51	30	40	44
AT1G15360.1	1	0	0	0	1	0	1	0	1	0	1	1	1	1	4	2	2	0
AT1G15370.1	337	265	332	304	325	281	262	217	231	193	276	216	282	185	210	179	203	170
AT1G15380.1	0	4	1	14	38	35	2	2	2	15	14	28	0	0	1	4	6	8
AT1G15380.2	0	4	1	12	30	24	1	2	1	11	14	18	0	0	1	4	6	7
[truncated: 30,119 more rows]

## Sheet: Table S3
Supplementary Table S3. A list of genes in the heatmap derived from the k-means clustering and normalized transcript levels. Genes for which the standard deviation was ranked in the top 1000 were used for k-means clustering with four clusters. Transcript levels were normalized by using iDEP 0.96 using the default setting.
AGI No.	Gene Name	Cluster	Col_1st	aox1a-1_1st	aox1a-2_1st	nr_1st	aox1a-1nr_1st	aox1a-2nr_1st	Col_2nd	aox1a-1_2nd	aox1a-2_2nd	nr_2nd	aox1a-1nr_2nd	aox1a-2nr_2nd	Col_3rd	aox1a-1_3rd	aox1a-2_3rd	nr_3rd	aox1a-1nr_3rd	aox1a-2nr_3rd
AT1G37130	NIA2	A	5.38328	6.05771	6.10489	-5.11993	-5.56796	-5.01459	5.25924	5.34363	5.69252	-5.56796	-5.56796	-5.23001	4.71561	4.99535	4.76587	-5.56796	-5.11374	-5.56796
AT1G38131	OFUT11	A	2.89844	3.13168	3.16231	-3.06617	-3.06617	-3.06617	3.20123	3.03083	3.08373	-3.06617	-3.06617	-3.06617	2.99443	3.01038	3.08255	-3.06617	-3.06617	-3.06617
AT1G38065		A	2.83553	2.97614	3.03615	-2.90235	-2.90235	-2.90235	3.04449	2.80435	2.92402	-2.90235	-2.90235	-2.90235	2.83227	2.84765	2.82051	-2.90235	-2.90235	-2.90235
AT1G53480	MRD1	A	1.38437	1.14812	1.08349	-1.42242	-2.46465	1.11671	1.34905	1.11746	1.25561	-0.753192	-2.87541	1.40117	1.05415	1.25464	1.02194	-4.09338	-2.84205	1.26438
AT1G53480.1	NA	A	1.36779	1.11038	1.08474	-1.29995	-2.37984	1.1502	1.28729	1.14355	1.22668	-0.59184	-2.88405	1.38055	1.00793	1.27821	0.922801	-4.02113	-2.98708	1.20377
AT1G53490	HEI10	A	1.16353	1.07874	0.991394	-1.37812	-2.15025	0.979016	1.173	0.980937	1.07283	-0.669447	-2.76548	1.23818	0.947744	1.16777	0.892147	-3.3343	-2.48519	1.09749
ATCG00470	ATPE	A	-1.54446	0.0649472	0.622709	0.845565	1.67664	1.90228	-3.15972	-1.79718	-1.48921	-2.07151	-1.79224	-1.26048	1.08096	1.29264	1.40011	1.20882	1.47695	1.54316
AT5G42280		A	1.28123	1.4632	2.07438	-1.28279	-1.52414	-1.22108	1.4909	1.83646	1.76547	-1.52414	-1.52414	-1.52414	0.935217	0.717178	1.6088	-1.52414	-1.52414	-1.52414
AT2G05440.2	NA	A	-0.258833	0.207259	0.651826	-0.58962	3.68026	1.8972	-1.98951	-0.259233	-0.646829	-0.50991	-1.70299	-0.949789	1.09787	-1.98951	0.940419	1.71672	-1.53529	0.239977
AT2G05440.5	NA	A	-0.255747	0.210346	0.654912	-0.586534	3.68335	1.90028	-1.98642	-0.256147	-0.643743	-0.506824	-1.6999	-0.946703	1.10095	-1.98642	0.887954	1.7198	-1.53221	0.243063
AT2G05440.4	NA	A	-0.254862	0.21123	0.655797	-0.58565	3.66831	1.90117	-1.98554	-0.255262	-0.642859	-0.50594	-1.69902	-0.945818	1.10184	-1.98554	0.888839	1.72069	-1.53132	0.243947
AT2G05440.7	NA	A	-0.25306	0.213032	0.657599	-0.583848	3.68074	1.90297	-1.98374	-0.25346	-0.641057	-0.504138	-1.69722	-0.944016	1.06057	-1.98374	0.890641	1.72249	-1.52952	0.245749
AT2G05440.1	NA	A	-0.249109	0.216983	0.66155	-0.579896	3.65797	1.90692	-1.97979	-0.249509	-0.637105	-0.500186	-1.69326	-0.940065	1.02013	-1.97979	0.894592	1.72644	-1.52557	0.249701
AT2G05440	ATGRP9	A	-0.2333	0.232792	0.677359	-0.667242	3.66837	1.92273	-1.96398	-0.2337	-0.621297	-0.484378	-1.67746	-0.924256	1.03594	-1.96398	0.852625	1.74225	-1.50976	0.147289
AT5G10100	TPPI	A	-0.819634	-0.788846	0.771887	0.356272	0.372076	0.613106	-1.45341	-1.63346	-1.70905	-2.0635	-2.02424	-1.1919	1.28638	1.98213	0.796979	2.34542	1.27412	1.88566
AT2G05440.8	NA	A	-0.221399	0.244693	0.613903	-0.655341	3.6474	1.93463	-1.95208	-0.2218	-0.609396	-0.472477	-1.66555	-0.912356	1.00203	-1.95208	0.804339	1.75415	-1.49786	0.15919
AT2G05440.6	NA	A	-0.266661	0.285976	0.655186	-0.845537	3.66071	1.8817	-1.91079	-0.397641	-0.568113	-0.431194	-1.62427	-0.871073	1.04332	-1.91079	0.845622	1.70967	-1.45658	0.200472
AT5G03710		A	-0.763921	2.42589	-0.763921	2.08229	-0.763921	-0.763921	-0.763921	3.34255	-0.477678	-0.763921	-0.763921	-0.763921	2.55792	-0.763921	-0.763921	-0.763921	-0.763921	-0.763921
AT3G52700		A	-0.89504	-1.11441	0.795684	0.396303	0.306372	0.69072	-1.19831	-1.53278	-1.55882	-2.02973	-1.93742	-1.12581	1.35105	2.10429	0.803558	2.06168	1.16831	1.71434
AT4G06597.1	NA	A	-0.742379	2.36982	-0.742379	1.98985	-0.742379	-0.439322	-0.742379	3.2636	-0.742379	-0.742379	-0.742379	-0.742379	2.46699	-0.742379	-0.742379	-0.742379	-0.742379	-0.742379
ATCG00480	ATPB	A	-1.53621	0.249098	0.881314	1.11337	1.85646	1.85782	-2.74522	-1.61833	-1.3185	-1.37818	-1.2637	-1.07898	0.591131	0.715399	0.828164	0.82762	0.990161	1.02858
AT5G59310	LTP4	A	0.444901	0.873116	0.718967	-1.489	0.800319	3.01937	-1.15366	-0.765254	-1.36933	-0.798808	-0.415912	-0.523256	2.91132	-0.925962	-1.38034	-0.273705	0.165326	0.161908
AT5G59320	LTP3	A	0.805863	0.897818	0.37076	-0.0787476	1.48987	2.37439	-1.08047	-0.843075	-1.96348	0.549112	0.452008	0.18524	2.35871	-1.11098	-2.07823	-1.10918	-0.584772	-0.634832
AT2G01520	MLP328	A	1.01939	0.288062	0.994611	-0.0752107	3.43305	1.86396	-1.01334	-0.313906	-1.04638	-1.19495	-1.28485	-1.23342	0.59848	-1.57137	0.583828	-0.0437169	-1.11715	0.112912
AT4G16590	ATCSLA01	A	1.41681	2.08502	2.08031	-1.3947	0.65465	-0.187034	-0.0848175	1.87448	0.673953	-1.64707	-1.73697	-1.18202	0.620285	-0.858216	0.0353245	-1.21345	-1.22434	0.0877774
AT2G30230		A	-0.688404	-1.01069	0.602462	0.293584	0.277785	0.556159	-1.22148	-1.33613	-1.52516	-1.52674	-1.64824	-1.25421	1.1183	1.86199	0.785722	2.09163	0.999986	1.62344
ATCG01020	RPL32	A	-1.26768	0.157334	0.402544	0.290064	1.11295	1.25589	-2.45372	-1.43474	-1.04744	-1.60449	-1.19453	-1.14443	0.9858	1.21708	1.37431	0.766769	1.16246	1.42185
AT1G66270.1	NA	A	2.21283	-0.592533	-0.37995	-0.592533	-0.135795	3.72464	-0.592533	-0.592533	-0.592533	-0.592533	-0.30601	-0.592533	-0.592533	-0.592533	-0.592533	1.54159	-0.592533	-0.139445
AT3G58780	SHP1	A	-1.0078	-0.535004	0.676042	0.187408	0.143866	0.627446	-1.08163	-1.06821	-1.37553	-1.97052	-1.37419	-1.05717	1.0476	1.94144	0.65434	1.75008	0.919988	1.52184
AT1G66270	BGLU21	A	2.13724	-0.586072	-0.37349	-0.586072	-0.129335	3.69687	-0.586072	-0.586072	-0.586072	-0.586072	-0.299549	-0.586072	-0.586072	-0.586072	-0.586072	1.54805	-0.586072	-0.132984
AT3G48520	CYP94B3	A	-0.533237	2.42799	1.52212	-0.763316	1.75508	2.46151	-0.045251	-0.703899	-0.47967	-0.0829481	-0.718134	-1.00466	-0.419727	-1.00466	-1.00466	-0.194612	-1.00466	-0.207283
AT2G08986		A	-0.49343	-0.49343	1.45431	-0.49343	-0.49343	2.66809	-0.49343	-0.49343	-0.49343	-0.49343	-0.49343	-0.49343	-0.49343	-0.49343	3.27906	-0.49343	-0.49343	-0.49343
ATCG00220	PSBM	A	-0.456005	0.825383	0.531426	1.06674	1.05743	0.798301	-4.24177	-0.323188	-0.253043	0.0155191	-0.0896837	0.553534	0.140885	0.094112	0.0142448	-0.06133	-0.0931057	0.420553
AT1G49320	USPL1	A	-0.993324	1.95955	1.84775	-0.863577	0.587131	1.75083	-0.379907	1.3801	0.448635	-0.731274	-1.12752	-0.613261	-0.483112	-0.702837	-0.20559	-1.19184	-1.65298	0.971245
AT1G11080	scpl31	A	-0.945856	1.63371	1.89754	-1.29325	0.852225	1.76063	-0.483715	1.23906	0.290569	0.0112375	0.375444	-0.44221	-0.590063	-1.23754	-1.1426	-1.49921	-0.902821	0.476848
AT2G16018		A	-1.34883	-0.464797	-0.0112697	-0.0540275	-0.400791	0.119739	-1.05115	-0.933263	-0.648592	-1.19167	-1.25488	-1.11023	1.43057	1.82773	0.944166	1.15721	1.47811	1.51198
AT1G11080.2	NA	A	-0.982525	1.55379	1.85799	-1.23785	0.805209	1.79941	-0.509684	1.14589	0.302322	0.0666375	0.389682	-0.38681	-0.534663	-1.18214	-1.0872	-1.44381	-1.02353	0.467281
AT2G40610	EXPA8	A	-0.0282069	1.25662	0.572316	-0.733819	-0.95593	-1.11205	0.928783	1.67458	1.04456	-0.212062	0.056946	-1.31082	1.02868	0.986171	0.96845	-1.08599	-1.63807	-1.44016
AT3G56970	ORG2	A	0.95215	0.941436	1.21863	-0.227843	1.37293	0.0200087	-0.155195	-0.412698	-0.8868	-1.47921	-0.696258	-1.30765	1.2722	0.704644	1.45911	-1.77945	0.361803	-1.35781
AT2G39510		A	-0.480033	1.98038	1.70311	-1.08553	-0.398329	1.44719	-0.0704	1.50979	0.231654	-1.03965	-1.4278	-1.37637	-0.392453	-0.361877	-0.122163	-0.623539	-0.403889	0.909905
AT2G18150	PER15	A	0.522338	1.22165	1.25815	-0.342879	1.60618	1.5004	0.0138375	0.471776	-1.3335	-1.11002	-1.95606	-0.73278	-0.542208	-1.54536	-0.087383	0.0102979	0.0995317	0.946024
AT1G52690	LEA7	A	0.572134	-0.353017	1.34376	-0.420816	-0.662156	2.2534	-0.662156	-0.662156	-0.662156	-0.662156	-0.662156	-0.324208	2.50768	-0.662156	-0.662156	1.04263	-0.662156	-0.662156
AT1G10095		A	-0.560043	-0.970958	0.522702	0.184006	0.0210029	0.36547	-1.17585	-0.947292	-0.919491	-1.14371	-1.45903	-1.13178	1.03338	1.66302	0.570091	1.67381	0.8594	1.41527
AT1G52690.2	NA	A	0.574392	-0.350759	1.34602	-0.418558	-0.659898	2.25565	-0.659898	-0.659898	-0.659898	-0.659898	-0.659898	-0.32195	2.4693	-0.659898	-0.659898	1.04488	-0.659898	-0.659898
AT1G40104		A	-0.47287	-0.47287	1.64282	-0.23153	-0.47287	1.45505	-0.47287	-0.47287	-0.47287	-0.47287	-0.47287	-0.47287	-0.47287	-0.47287	3.29962	-0.47287	-0.0186519	-0.47287
AT1G65890	AAE12	A	-0.357294	1.7876	1.68561	-0.653129	1.84048	1.81531	0.0858427	0.109705	-0.206909	-1.27034	-0.977352	-0.51869	-0.750014	-0.825383	-0.41938	-0.19015	-0.635454	-0.520454
AT1G12610	DREB1F	A	-0.551306	2.34635	0.728964	-0.309966	2.08423	2.01158	-0.245479	-0.551306	-0.551306	-0.551306	-0.551306	-0.551306	-0.551306	-0.551306	-0.551306	-0.551306	-0.551306	-0.551306
ATCG00440	NDHC	A	-1.09589	0.422354	0.622961	0.793629	1.18994	1.35215	-2.71824	-0.998559	-0.742587	-0.599749	-1.01955	-0.339041	-0.0353182	0.446882	0.726582	0.581832	0.556812	0.855789
ATCG01110	NDHH	A	0.846525	1.12121	1.68935	1.18021	1.08403	1.31581	-1.93719	-0.202839	0.162006	0.404608	-0.373144	-0.358203	-0.513788	-0.908867	-0.476889	-1.09293	-0.819882	-1.12001
ATCG01100	NDHA	A	0.29927	0.866605	1.37765	0.985766	0.704317	1.25482	-1.42572	-0.627973	-0.335406	2.19037	-0.163022	-0.234849	-0.475652	-0.985083	-0.839214	-0.980882	-0.431543	-1.17945
AT1G01070		A	-1.1373	1.89225	1.52315	-0.927059	0.565445	1.86244	-0.839618	1.21498	0.317379	-0.633093	-0.250198	-0.147912	-0.942823	-0.94742	-0.388977	-0.585042	-0.80226	0.226056
AT3G02480		A	0.839755	-0.0631447	0.282079	-1.15699	0.577069	1.9499	-1.047	-1.05552	-0.142618	-0.683319	-0.392035	-0.565306	2.68028	-0.439754	-0.157635	0.0997539	0.082141	-0.807654
AT3G30340		A	-1.09767	1.75296	1.9281	-1.09767	0.106168	1.62701	-0.539645	0.632606	-0.367896	-0.422996	-0.811149	-1.09767	-0.290359	-0.707346	0.188789	-0.636528	-0.298518	1.13182
AT3G53980.2	NA	A	-0.83333	1.45894	1.49073	-0.0846884	1.01912	1.93644	-1.22209	0.810135	-0.969391	-1.80508	-0.0786904	-0.426348	-0.181573	0.151626	0.0640415	-0.318978	-0.670437	-0.340425
AT3G28345	ABCB15	A	-0.891019	1.66998	1.55526	-0.211496	0.907062	1.46127	-0.688199	1.27017	0.210293	-0.909025	-0.588026	-0.570371	0.0497285	-1.58501	-0.69088	-0.830371	-0.691056	0.531685
AT2G16367.1	NA	A	2.04888	0.36909	1.7576	0.151798	0.241267	0.473978	-0.192785	-0.377057	-0.232391	-0.832455	-2.19944	-0.870654	0.742502	0.393535	0.462389	-0.925131	-0.0637797	-0.947346
AT5G58310	MES18	A	0.709773	0.929208	1.81324	-0.53676	0.432378	0.188886	-0.0375692	-0.575798	0.649106	-1.53024	-0.465517	-0.359266	-0.30948	0.441976	1.18168	-2.54869	-0.218931	0.236001
AT2G47770	TSPO	A	-0.624251	-0.0993221	0.199016	-0.431096	-0.0760127	2.08044	-0.573304	-0.578373	-0.879131	0.0425775	0.0306706	-0.0376624	3.02767	-0.18191	-0.514158	-0.879131	-0.0799772	-0.426043
AT1G01070.2	NA	A	-1.03782	1.90318	1.52743	-0.827581	0.486421	1.89611	-0.888466	1.13749	0.228877	-0.533615	-0.240626	-0.258063	-0.843344	-0.660769	-0.565823	-0.485563	-0.93589	0.0980517
AT3G21720	ICL	A	-0.300268	-0.300268	3.93095	-0.300268	-0.0539002	0.00278859	-0.300268	-0.300268	-0.0140255	-0.300268	-0.300268	0.03768	-0.300268	-0.300268	-0.300268	-0.300268	-0.300268	-0.300268
AT4G09770		A	-1.27765	-0.249315	0.0828329	-0.235793	-0.583117	-0.0114552	-1.2267	-0.422194	-0.32042	-0.857854	-1.24601	-0.920965	1.46739	1.49354	0.622667	0.830069	1.60019	1.25479
AT4G09770.1	NA	A	-1.27765	-0.249315	0.0828329	-0.235793	-0.583117	-0.0114552	-1.2267	-0.422194	-0.32042	-0.857854	-1.24601	-0.920965	1.46739	1.49354	0.622667	0.830069	1.60019	1.25479
AT1G44800		A	-0.701007	1.60844	1.53814	-0.881078	0.398645	1.34994	-0.361607	1.44943	0.724141	-1.06231	-0.43446	-0.0957285	-0.463943	-0.739961	-0.649424	-1.37904	-0.83408	0.533899
AT1G13650.2	NA	A	0.777465	1.21798	1.26568	-0.917935	-0.606624	-1.09779	0.36032	0.644976	1.04218	-1.08211	-0.267544	0.0165801	-0.307852	1.1087	0.820328	-2.21467	-0.527502	-0.232184
AT1G13650		A	0.815451	1.28383	1.26905	-0.914568	-0.517714	-1.25895	0.24456	0.553125	1.04555	-0.894813	-0.264177	0.0199469	-0.211377	1.11207	0.823695	-2.2113	-0.524135	-0.370228
AT5G52300	LTI65	A	-0.385969	-0.640849	1.421	0.148557	-0.394481	2.31872	-0.640849	-0.640849	-0.640849	-0.264426	-0.354326	-0.640849	2.26596	-0.250523	-0.640849	0.169195	-0.640849	-0.187761
AT2G41240	BHLH100	A	1.03376	0.883609	1.12546	0.291908	1.48912	0.290901	-0.518564	-0.621869	-0.877509	-0.682227	-0.0842188	-1.09718	0.839377	0.0204882	1.09061	-1.65649	0.124531	-1.6517
AT3G53980		A	-0.861583	1.47973	1.50566	-0.256693	1.12419	1.85186	-0.883068	0.659716	-0.73801	-1.73897	-0.17033	-0.549876	-0.0917969	-0.0805204	-0.00279925	-0.160769	-0.902584	-0.18416
AT2G41240.1	NA	A	0.970962	0.902991	1.11109	0.343003	1.52952	0.359744	-0.586606	-0.67019	-0.83748	-0.763646	-0.107582	-1.04466	0.839686	0.0190879	1.08875	-1.69186	0.0752619	-1.53807
AT2G22810	ACS4	A	1.11834	0.464154	-0.253979	-0.270892	-0.425115	-1.63917	1.03004	1.13114	0.803221	-0.316097	-0.598602	-1.33066	0.227624	1.08384	1.40989	-0.0797027	-0.8649	-1.48914
AT5G52300.1	NA	A	-0.404744	-0.659624	1.40222	0.129782	-0.413256	2.29995	-0.659624	-0.659624	-0.659624	-0.283201	-0.373101	-0.321676	2.24718	-0.269298	-0.659624	0.15042	-0.659624	-0.206536
AT5G06760	LEA46	A	-0.178098	-0.837757	0.53386	-0.389722	0.366083	1.72513	-0.837757	-0.837757	-0.837757	0.0839517	-0.312296	0.00371176	2.94351	-0.447431	-0.18175	-0.0277127	-0.383539	-0.384669
AT3G23880		A	1.19669	1.00308	0.495035	-1.31971	-0.689062	-0.844558	0.283281	0.703708	0.771443	-0.976554	-1.37872	-1.06939	1.06072	1.1218	1.11552	-0.783424	-0.265019	-0.424834
AT1G70850.1	NA	A	0.591702	1.32799	1.04524	-0.130721	1.74238	1.21814	-0.63226	0.178753	-0.975352	-1.38978	-0.840165	-0.560304	-0.0197196	-1.11087	-0.015984	0.123488	-1.1633	0.61076
AT1G70850.2	NA	A	0.601124	1.34844	1.04605	-0.145327	1.71983	1.1507	-0.580511	0.12695	-0.995549	-1.47104	-0.922394	-0.573294	0.0320293	-1.05912	0.0357649	0.175237	-1.11155	0.622664
ATCG00430	NDHK	A	-0.938557	0.344825	0.443333	0.669619	0.968421	0.978104	-2.8293	-0.940856	-0.560294	-0.569919	-0.435669	-0.184408	0.303651	0.435042	0.4875	0.619099	0.533764	0.675652
AT1G70850	MLP34	A	0.594977	1.33127	1.04852	-0.127446	1.73657	1.17153	-0.628984	0.182029	-0.972077	-1.3865	-0.836889	-0.557028	-0.016444	-1.10759	-0.0127083	0.126763	-1.16002	0.614036
AT4G26530	FBA5	A	0.40255	1.20036	0.500368	-0.558383	-1.27836	-1.59664	0.269358	0.814878	0.889317	-0.552137	-0.798766	-1.39561	1.09167	0.961567	1.17928	-0.243397	-0.335606	-0.550435
AT4G26530.2	NA	A	0.399598	1.19922	0.499073	-0.561012	-1.27741	-1.59569	0.271612	0.816705	0.888687	-0.554103	-0.795272	-1.39466	1.09262	0.960389	1.17683	-0.242448	-0.334657	-0.549486
AT1G62360	STM	A	-0.979506	1.68554	1.46253	-1.1655	0.723237	1.28009	-0.547338	0.950096	0.28719	-1.03319	-0.380912	-0.445103	-0.495533	-0.436802	-0.50751	-0.42725	-0.877577	0.907538
AT5G05960		A	-0.497618	1.38566	1.75841	-1.27492	1.03027	1.53587	-0.435648	0.253801	0.0824784	-1.14406	-1.11693	-0.705402	-0.138704	-0.317297	-0.40174	-0.207676	-0.474937	0.668451
AT1G53540	HSP17.6C	A	-0.328359	-0.49064	0.382967	-0.170985	1.7466	0.152572	-0.799779	-0.799779	-0.274792	0.12193	-0.799779	-0.799779	-0.799779	-0.799779	1.44576	0.0102656	2.20576	-0.00240492
ATCG00420	NDHJ	A	-0.438313	0.433745	0.463158	0.849678	1.03869	0.971344	-3.03446	-0.816839	-0.446045	-0.435862	-0.31342	-0.0933598	0.162385	0.396281	0.201852	0.349715	0.375162	0.336286
AT3G45160		A	-0.165762	1.7106	1.36457	-0.689452	0.460009	1.44106	-0.929434	0.965856	0.0628284	-1.49783	-0.735387	-0.708128	0.202344	-0.383044	-0.0292155	-0.645678	-0.834048	0.410723
AT5G58180	YKT62	A	-1.14105	-0.173238	0.0416957	-0.351644	-0.684313	-0.0241664	-1.14105	-0.194568	-0.231974	-0.764627	-1.14105	-0.803102	1.44383	1.35984	0.582667	0.563732	1.57058	1.08844
AT3G02885	GASA5	A	-0.214182	1.60619	1.1437	-0.343066	0.169256	1.14883	-0.530165	0.983479	0.81192	-1.06063	-1.85166	-1.16313	-0.0552691	0.12377	-0.0465581	-0.0145207	-0.866056	0.158081
AT5G18610.1	NA	A	-0.700737	-0.632128	0.471896	0.0614894	0.096094	0.313623	-0.688137	-0.89476	-0.991395	-1.19415	-1.08361	-0.796596	0.758197	1.39547	0.358442	1.58905	0.687797	1.24946
AT5G18610	PBL27	A	-0.697653	-0.627383	0.467377	0.0604459	0.0924609	0.315763	-0.688715	-0.894591	-0.971915	-1.19027	-1.07606	-0.802815	0.754172	1.38925	0.35888	1.58283	0.684987	1.24324
AT3G17203.1	NA	A	-1.1299	-0.162092	0.0528418	-0.340498	-0.883536	-0.177552	-0.824077	-0.183422	-0.220828	-0.753481	-1.1299	-0.791955	1.45498	1.37099	0.462257	0.574878	1.58172	1.09958
AT5G46830	BHLH28	A	0.749489	1.05637	1.22095	-0.486928	0.171738	0.785921	0.219457	0.775663	0.709542	-1.5104	-0.423418	-0.377019	1.1131	0.0377396	-0.439426	-1.42567	-1.08766	-1.08944
AT5G62360		A	0.218459	-0.210691	-1.28208	-0.649755	-1.07434	-2.03642	0.963298	1.03152	0.659472	-0.0902936	-0.0332718	-0.467462	1.05875	1.0034	1.11748	-0.0512619	-0.0280568	-0.128745
AT1G53890.3	NA	A	1.12528	-0.114186	-0.262365	-0.974644	-0.573636	-1.81368	1.04334	0.734382	0.799884	-0.995709	-0.523449	-0.79715	1.12204	0.777963	1.10397	-0.0157706	-0.255387	-0.380883
AT4G30250		A	-0.770025	1.57814	0.973437	-0.377786	0.802862	1.21464	0.125438	1.11747	0.518867	-1.17663	-1.03017	-0.571504	0.151357	-0.224775	-0.743941	-0.798052	-1.11559	0.32625
AT3G25190		A	-0.974741	1.3651	1.08711	-0.526705	0.633306	1.19722	0.150008	1.18775	0.23737	-0.974741	-0.974741	-0.636792	0.347129	-0.974741	-0.974741	-0.513597	-0.520522	0.866335
AT3G25820	TPS27	A	0.856869	-0.955455	-0.246127	0.630948	1.76406	2.04683	-0.649628	-0.19385	-0.955455	-0.0337459	-0.429993	-0.955455	-0.633546	-0.565129	0.331006	0.370237	-0.501236	0.119669
AT3G25830	TPS27	A	0.856869	-0.955455	-0.246127	0.630948	1.76406	2.04683	-0.649628	-0.19385	-0.955455	-0.0337459	-0.429993	-0.955455	-0.633546	-0.565129	0.331006	0.370237	-0.501236	0.119669
AT3G17520		A	0.0291924	-0.442227	1.09637	0.00580829	-0.442227	2.38104	-0.442227	-0.442227	-0.442227	-0.442227	-0.155704	-0.442227	1.95001	-0.442227	-0.442227	-0.442227	-0.442227	-0.442227
AT1G66280	BGLU22	A	1.09588	-0.0139084	0.486552	-0.552377	0.899873	2.57787	-0.793718	-0.244213	-0.793718	-0.793718	-0.0633249	-0.455769	-0.471809	-0.793718	-0.13771	0.733935	-0.339499	-0.34063
AT4G36700		A	0.713921	0.82106	1.54836	0.222317	1.53102	0.387439	0.194907	-1.14826	-0.106335	-1.44902	-0.105393	-0.837451	0.251356	0.217661	-0.00162353	-1.44902	-0.649862	-0.141081
AT4G08150	KNAT1	A	-0.987639	1.05413	1.47584	-0.749876	0.993631	1.09832	-0.612042	1.03836	0.362622	-1.09219	-0.475	-0.408161	-0.0745428	-0.140337	0.0982855	-0.584197	-1.40788	0.410688
AT5G53486.3	NA	A	-0.487478	1.57872	1.4665	-0.339058	0.483322	1.51974	-0.294151	0.797851	0.440661	-0.502652	-0.382108	-0.442587	-0.507718	-0.180442	-1.30748	-0.897079	-0.916712	-0.0293292
ATCG01130	YCF1.2	A	0.556507	1.17519	1.42641	0.855337	0.792423	1.13323	-2.12258	-0.203423	-0.0139522	-0.188899	-0.328951	-0.0500997	-0.506134	-0.5078	-0.316398	-0.673261	-0.592397	-0.435205
ATCG01090	NDHI	A	0.275751	0.126196	0.991121	0.795992	0.314802	0.966879	-0.76079	-1.14725	-0.231149	2.24764	-0.632124	-0.0197445	-0.404786	-0.366665	0.00613492	-0.542191	-0.290225	-1.32959
AT3G56980	ORG3	A	0.84851	0.851612	1.01986	-0.085588	0.998155	0.0167336	-0.148139	-0.354165	-0.735529	-0.503377	-0.176716	-1.32812	0.8498	0.499612	1.14822	-1.36856	-0.0554403	-1.47687
AT3G30720	QQS	A	-0.624959	-0.684807	0.113314	-0.197521	-0.919828	1.49829	0.565735	-0.607044	-0.0618175	-0.0379226	-0.784377	1.7909	0.369158	-0.0333531	0.526063	-0.853117	-1.2301	1.17139
AT4G21650	SBT3.13	A	-0.781498	1.4447	1.31162	-0.0627315	0.896251	1.57696	-0.354179	0.695835	-0.252643	-0.377221	-0.130405	0.0166208	-0.0717965	-0.999528	-0.881651	-0.898716	-1.14104	0.00941756
ATCG01120	RPS15	A	0.321086	0.974807	1.23061	0.974956	0.764379	1.50493	-2.08249	-0.45057	-0.391488	-0.177774	-0.273258	-0.899476	-0.311259	-0.385603	-0.320569	-0.262573	-0.105982	-0.10973
AT1G53870		A	1.0617	-0.137451	-0.297543	-1.08575	-0.492165	-1.84997	0.924181	0.761389	0.714415	-0.464129	-0.486899	-0.802832	1.02937	0.861517	1.06178	-0.202298	-0.319632	-0.27568
AT1G53890.2	NA	A	1.0617	-0.137451	-0.297543	-1.08575	-0.492165	-1.84997	0.924181	0.761389	0.714415	-0.464129	-0.486899	-0.802832	1.02937	0.861517	1.06178	-0.202298	-0.319632	-0.27568
AT5G24105	AGP41	A	1.06839	0.399534	0.633827	-1.27234	-1.15512	-0.744306	1.22806	0.551889	1.10689	-0.477691	-0.995525	-0.917076	0.685235	0.695238	0.460703	-0.207667	-0.828132	-0.231913
AT4G01430.1	NA	A	-0.5777	1.352	1.0756	-0.789324	0.686078	1.58591	-0.931532	0.6816	-0.168825	-0.860936	0.439345	-0.0233655	-0.237408	-0.287213	-0.872386	-1.23736	-0.438205	0.603717
AT3G54260	TBL36	A	-0.209067	1.45642	1.43372	-0.353538	1.37673	1.1148	-0.719166	0.545384	0.117124	-0.707275	-0.691503	-0.779731	-0.235908	-0.209756	-0.361444	-1.1017	-0.893711	0.218632
AT5G53486.2	NA	A	-0.447372	1.57179	1.4494	-0.305901	0.452691	1.45408	-0.353102	0.790922	0.433732	-0.509581	-0.389037	-0.449516	-0.578777	-0.126537	-1.19386	-0.904008	-0.923641	0.0287088
AT3G03910	GSH3	A	-0.43137	1.85216	1.39544	-0.462235	0.224964	0.430045	-0.131624	1.46175	0.371381	-1.09103	-0.804507	-0.753081	-0.506099	-0.700704	0.356363	-0.280985	-0.636811	-0.293656
AT2G30210	LAC3	A	0.189091	-0.077387	0.493402	0.854503	2.37209	0.353311	-1.0452	0.467955	0.166911	-1.0452	-1.0452	-0.70725	-0.237885	-1.0452	0.241262	0.280493	0.0321269	-0.247825
AT3G22740	HMT3	A	0.465568	1.1628	0.834412	-0.351301	1.59638	1.7112	-0.550205	0.02217	-0.8899	-0.633351	-0.109913	-0.0769969	-0.678128	-0.406866	-0.946032	-0.968371	-0.427396	0.245923
AT5G53486.4	NA	A	-0.513349	1.55285	1.45074	-0.28584	0.457451	1.4648	-0.372044	0.748257	0.414791	-0.455843	-0.358314	-0.468458	-0.533589	-0.206313	-1.10154	-0.92295	-0.942583	0.0719346
AT5G04150	BHLH101	A	0.494969	1.13604	1.14044	0.160354	0.639314	-0.0878191	0.350941	0.0768846	-0.161693	-0.772651	-0.855082	-1.31779	0.991686	0.379805	0.692852	-1.72174	-0.299003	-0.847505
AT1G52342		A	0.849583	0.699559	0.566875	-0.525457	-0.463489	-1.26299	0.637309	0.370824	0.419623	-0.779306	-0.834218	-1.49909	0.841395	0.937628	1.13117	-0.127294	-1.01563	0.0535011
AT3G26120	TEL1	A	-0.584901	-0.276197	0.342965	-0.391745	-0.839781	-0.286409	-0.839781	-0.0781761	-0.314794	-0.839781	-0.839781	-0.839781	1.16015	1.30348	0.607612	-0.0297363	1.60395	1.14271
AT5G24780.1	NA	A	0.761384	1.2649	1.2157	-0.00585386	1.31279	0.903898	-0.854186	-0.305796	-0.701422	-0.992759	-1.06474	-1.38969	0.0369885	-0.273083	0.0308024	0.120741	0.0795264	-0.139209
AT5G24065.1	NA	A	-0.0881383	1.00858	1.30251	0.756152	0.834862	0.864508	-1.50711	0.0824959	0.522039	0.806158	-0.0342028	-0.246891	-0.544471	-0.298733	-0.573046	-1.30617	-0.787763	-0.790784
AT5G48000.4	NA	A	0.244146	0.589256	0.6343	-0.225352	0.765539	0.954375	0.0305033	0.391081	-0.739184	-2.22413	-0.827965	-1.09075	0.154251	-0.457296	0.329375	0.727016	-0.156819	0.90166
AT2G27550	CEN	A	-0.585485	1.474	1.00494	-0.12299	1.44273	1.11505	-0.498878	0.947882	-0.531917	-1.0569	-0.770382	-0.215436	0.264965	-0.666579	-0.691931	-0.24686	-0.602686	-0.259531
AT5G24780	VSP1	A	0.761813	1.24933	1.18996	-0.00100833	1.29219	0.891734	-0.822807	-0.333629	-0.723188	-0.999116	-1.076	-1.39181	0.050984	-0.244015	0.0248272	0.149859	0.0901449	-0.109273
AT5G48000	CYP708A2	A	0.254023	0.560847	0.644177	-0.215475	0.775415	0.935268	-0.0156866	0.400958	-0.729308	-2.21425	-0.818088	-1.08088	0.10968	-0.44742	0.339252	0.736893	-0.146943	0.911537
AT5G48000.2	NA	A	0.243779	0.550603	0.609396	-0.225719	0.790994	0.954008	0.0301361	0.390714	-0.739552	-2.2245	-0.828332	-1.09112	0.0994363	-0.359608	0.329008	0.726649	-0.157187	0.901293
AT5G48000.1	NA	A	0.255386	0.56221	0.621004	-0.214112	0.776779	0.936631	-0.0143234	0.402321	-0.727944	-2.21289	-0.816725	-1.07951	0.111043	-0.446056	0.340615	0.738256	-0.145579	0.9129
AT1G53870.1	NA	A	1.01772	-0.213144	-0.393587	-1.01675	-0.516944	-1.76227	0.916922	0.742148	0.666446	-0.381815	-0.489779	-0.820732	1.06568	0.809245	0.989943	-0.228002	-0.210525	-0.174552
AT1G53890		A	1.01772	-0.213144	-0.393587	-1.01675	-0.516944	-1.76227	0.916922	0.742148	0.666446	-0.381815	-0.489779	-0.820732	1.06568	0.809245	0.989943	-0.228002	-0.210525	-0.174552
AT1G25530		A	0.330072	1.67836	1.51551	-0.103731	0.330962	1.07795	-0.730106	0.688282	-0.159067	-1.33898	-0.233617	-0.89122	-0.173297	-0.117428	-0.536968	-0.555903	-0.749621	-0.0311978
AT3G16360.2	NA	A	0.405505	1.6234	0.942878	-0.216545	0.332695	1.02224	-0.298242	-0.100948	-0.211103	-1.25312	-0.959253	-1.07485	1.11381	-0.283269	0.54429	-0.881149	-0.196546	-0.509799
AT5G48000.5	NA	A	0.230657	0.537481	0.644937	-0.189074	0.777872	0.940886	0.017014	0.377592	-0.752674	-2.23762	-0.841454	-0.976358	0.140761	-0.470786	0.369377	0.713527	-0.170309	0.888171
AT5G19470.1	NA	A	-0.920312	-0.764782	0.226819	-0.540047	-1.28533	-0.874693	-0.225038	0.850784	0.848622	-0.520595	-0.16732	0.624114	2.08293	-0.269964	-0.0449522	0.0596172	0.435691	0.484459
ATCG01000	YCF1.1	A	0.589062	0.857223	1.26577	0.724094	0.497907	0.922191	-1.67139	0.149289	0.454829	0.525647	0.145798	0.126506	-0.843252	-0.85368	-0.663747	-0.884994	-0.705673	-0.635578
ATCG00900	RPS7-A	A	-0.129786	0.930962	1.05883	0.942382	0.860479	0.856258	-2.42035	-0.383152	0.121274	-0.158949	-0.117431	-0.10528	-0.402124	-0.276666	-0.0817616	-0.303376	-0.328414	-0.062887
ATCG01240	RPS7-A	A	-0.129786	0.930962	1.05883	0.942382	0.860479	0.856258	-2.42035	-0.383152	0.121274	-0.158949	-0.117431	-0.10528	-0.402124	-0.276666	-0.0817616	-0.303376	-0.328414	-0.062887
AT1G74670	GASA6	A	-0.889532	0.863448	0.661366	-0.00825337	-0.766948	-0.182077	0.21585	1.1685	0.307773	-1.2294	-0.446274	-0.935818	0.320832	1.34738	1.08333	-0.0338382	-0.696914	-0.779421
AT4G12480	EARLI1	A	-0.920414	0.231059	-0.972381	-0.29732	-1.234	-1.06648	1.40458	0.341313	1.60694	0.306163	0.546979	0.0876065	0.0424983	0.802512	0.25886	-0.530023	-0.276478	-0.331419
AT2G14290		A	-0.367537	1.69195	0.239191	-0.210163	0.76909	0.425601	0.120449	-0.838957	-0.552714	1.68959	-0.552434	-0.501009	-0.254027	-0.448631	-0.838957	-0.377813	-0.838957	0.845325
AT1G78450		A	1.04352	0.353742	0.742859	-0.970261	-0.501895	-0.552867	0.413923	0.746013	0.0827759	-0.34577	-0.694972	-1.58379	1.08477	0.733716	1.03424	-0.663662	-0.354048	-0.568295
ATCG00905	RPS12C	A	0.635784	0.94227	0.976314	0.730736	0.81568	0.937335	-2.16699	-0.24879	0.109264	-0.075189	0.0598372	0.232532	-0.422557	-0.467125	-0.266446	-0.738347	-0.451457	-0.602848
ATCG01230	RPS12B	A	0.635784	0.94227	0.976314	0.730736	0.81568	0.937335	-2.16699	-0.24879	0.109264	-0.075189	0.0598372	0.232532	-0.422557	-0.467125	-0.266446	-0.738347	-0.451457	-0.602848
ATCG00860	ycf2-B	A	-0.18886	-1.00874	1.26307	0.20891	0.0639809	1.27636	-0.680842	-0.354935	-0.605237	1.9967	-0.837243	-0.132617	-0.575389	-0.481492	0.318805	-0.154386	-0.144868	0.0367743
ATCG01280	ycf2-B	A	-0.18886	-1.00874	1.26307	0.20891	0.0639809	1.27636	-0.680842	-0.354935	-0.605237	1.9967	-0.837243	-0.132617	-0.575389	-0.481492	0.318805	-0.154386	-0.144868	0.0367743
AT3G08040	DTX43	A	-0.0708926	1.46272	1.18834	0.302913	0.467969	0.570499	-0.565204	0.303091	0.151028	-0.602901	-0.999148	0.230543	0.0602883	-0.574463	-0.868602	-1.52461	-0.447284	0.915707
AT5G19470	NUDT24	A	-0.865271	-0.673377	0.118519	-0.501599	-1.2392	-0.826002	-0.188878	0.851026	0.878916	-0.561017	-0.25632	0.610916	2.00875	-0.254073	-0.0437937	0.115093	0.444164	0.382147
AT1G18710	AtMYB47	A	1.13663	0.36127	1.54987	-0.562452	-0.100687	-0.212973	0.630603	0.0539813	0.026425	-1.17852	-0.910587	-1.07388	1.06225	0.194468	0.604696	-0.684776	-0.398986	-0.497338
AT3G08040.2	NA	A	-0.0684402	1.42103	1.19079	0.305365	0.470421	0.572951	-0.562751	0.305544	0.15348	-0.600448	-0.996696	0.232996	0.0627408	-0.572011	-0.86615	-1.52216	-0.444832	0.918159
AT4G01430		A	-0.449399	1.27595	0.694544	-0.472783	0.687228	1.52315	-0.614992	0.809459	-0.191043	-0.920819	0.292175	-0.309254	-0.920819	-0.223597	-0.555845	-0.920819	-0.4666	0.763463
AT5G52390		A	0.325488	-0.128993	2.39725	-0.908802	0.0406102	1.01912	-0.602975	-0.359297	0.000273179	-0.908802	-0.908802	-0.297237	-0.101489	0.041344	0.196495	0.41689	-0.109648	-0.111428
AT3G60890	ZPR2	A	-0.651961	1.68252	1.40612	-0.278046	0.513213	0.831953	-0.906841	0.484126	-0.177065	-0.530418	-0.620318	-0.295275	0.415029	-0.209619	-0.250833	-0.906841	-0.906841	0.401095
AT5G38940		A	-0.7493	-0.0916352	0.721088	-1.49637	0.418409	0.743286	-0.378324	0.766047	0.481405	-0.680713	0.320278	0.0889481	-0.391773	0.349969	0.980727	-1.75158	0.229283	0.440248
AT3G27690	LHCB2.4	A	-0.0771005	1.00505	0.326214	-1.07036	-0.204472	-0.691705	0.193981	1.4852	1.25102	-1.09237	-0.021098	0.177629	-0.262789	0.600316	0.496069	-0.87919	-0.421853	-0.814549
AT5G43180		A	-0.882984	1.39305	0.868057	-0.689828	1.15802	1.42502	-0.579837	0.375291	0.0742465	-0.216155	-0.851341	0.371936	-0.137912	-0.747538	-0.481856	-0.67672	-0.33871	-0.0627404
AT1G74930	ERF018	B	-1.96873	3.64605	2.46261	1.5786	3.64477	1.9755	3.08271	-1.54574	-1.23803	-0.920989	0.468019	-2.41159	-1.78113	-2.42861	-2.4946	0.25825	-0.775521	-1.55157
AT1G80840	WRKY40	B	-3.92007	2.87696	1.0791	0.43193	2.71372	1.73692	1.09778	-2.87834	-1.79513	1.15114	1.55422	0.370422	-2.48467	-3.22622	-2.66778	0.702054	1.65568	1.60228
AT4G29780		B	-2.71689	2.93834	1.61433	0.976108	3.22234	1.78017	1.83051	-2.16165	-1.5492	0.28902	0.443887	-1.3609	-2.31288	-3.1028	-2.43745	0.961709	1.08079	0.50456
AT2G44840	ERF13	B	-2.48773	3.22902	1.93973	1.25667	3.43952	2.47963	1.33487	-1.39492	-1.9712	1.28623	0.346495	-1.1661	-2.14401	-2.61666	-2.41581	-0.286013	0.0438155	-0.873562
AT5G51190	ERF105	B	-3.1899	2.61744	1.92289	1.3115	2.8711	1.96208	1.95825	-0.698846	-0.926631	0.0868216	0.542242	-1.46459	-1.6017	-3.15233	-2.40216	0.189754	0.230398	-0.256318
AT5G45340.1	NA	B	-3.3018	2.65093	1.3945	0.624495	2.87083	1.71271	0.977521	-1.676	-0.758764	0.486798	0.501649	-0.777923	-2.71687	-2.35165	-2.40372	0.893953	1.16368	0.709669
AT5G45340	CYP707A3	B	-3.26833	2.63341	1.41019	0.622984	2.90802	1.71453	0.993339	-1.64253	-0.780669	0.456638	0.488987	-1.03708	-2.26838	-2.31818	-2.61232	0.866866	1.12277	0.709749
AT3G29000	CML45	B	-2.74946	1.34122	0.209516	0.333445	2.26117	1.43823	0.263924	-2.96325	-1.86348	1.28872	1.7221	0.724884	-1.2655	-2.55958	-2.61956	0.638661	1.70759	2.09136
AT1G27730	ZAT10	B	-3.13458	1.98566	1.35263	1.42098	2.90124	1.54954	1.61309	-1.77356	-1.35431	0.303802	1.20021	-0.955857	-2.03215	-2.55433	-2.11307	0.70441	0.773805	0.11248
AT5G59820	ZAT12	B	-3.36423	1.67523	0.990538	0.953499	2.66694	0.953938	1.31457	-2.23956	-1.5108	0.384259	1.97733	-0.378831	-1.95139	-2.6735	-1.49146	0.650153	0.994186	1.04913
AT1G76650.1	NA	B	-2.39818	1.8046	0.761451	0.790634	2.214	1.30929	0.365743	-2.79987	-1.88499	0.817844	1.65633	-0.632858	-2.7464	-2.07968	-1.41579	1.02787	1.5157	1.69431
AT4G27654		B	-1.20081	3.15971	1.84859	1.17398	3.25483	1.85371	2.25069	-1.67223	-0.942455	-1.29581	0.274896	-1.33428	-0.672279	-1.2819	-1.30726	-1.67223	-1.21801	-1.21914
AT1G76650	CML38	B	-2.4488	1.76106	0.763011	0.83109	2.21106	1.33141	0.368667	-2.73661	-2.00745	0.844285	1.65838	-0.757288	-2.68314	-2.01641	-1.35253	1.07114	1.49299	1.66912
AT3G55980	SZF1	B	-2.35398	1.89506	1.01556	0.729039	2.40654	1.21096	0.906151	-1.70093	-1.4418	0.656622	1.31978	0.180603	-2.5348	-2.98711	-2.42966	0.869391	1.15941	1.09917
AT1G07135		B	-3.35447	1.72929	0.911535	1.15755	2.3571	1.23315	1.43462	-2.01068	-1.38854	0.382481	1.09017	-0.643714	-1.90795	-2.58558	-1.73534	1.19171	1.10526	1.03341
AT3G25780	AOC3	B	-2.15924	1.42895	0.751257	0.845256	2.35716	1.85101	-0.24387	-2.25537	-2.20696	0.636895	1.684	0.810493	-2.84318	-1.89924	-1.93339	0.578043	1.31323	1.28495
AT3G50930	HSR4	B	-2.74816	1.66212	0.866581	-0.265553	2.34674	1.73706	-0.173508	-2.29889	-2.17923	1.10551	1.75901	-0.176518	-1.42303	-2.18261	-1.70366	0.280577	1.38949	2.00408
AT5G21960	ERF016	B	-1.24305	3.02469	2.15622	0.659025	3.24073	2.29457	1.51711	-1.49793	-1.21169	-0.57622	-0.0345288	-0.886364	-1.49793	-1.49793	-1.49793	-0.407145	-1.04371	-1.49793
AT1G28370	ERF11	B	-1.80551	2.62785	1.18332	0.588557	2.69457	1.65962	0.723608	-1.89622	-1.20771	0.695853	1.02713	-0.130984	-2.56875	-2.45646	-2.49767	0.375604	0.686423	0.300772
AT5G42380	CML37	B	-2.29403	2.72747	1.06838	-0.0758378	2.687	1.56902	0.990334	-1.99941	-1.48038	1.80001	0.533395	-1.17945	-1.37904	-2.15859	-1.89291	-0.544211	1.04816	0.58009
AT5G52050	DTX50	B	-2.52997	0.569898	0.293797	1.30786	1.95175	1.30596	-0.804711	-1.47376	-1.01656	1.28584	1.21721	1.15651	-2.26363	-2.93505	-2.30374	1.37273	1.29231	1.57356
AT4G17490	ERF6	B	-2.67259	1.9877	0.954551	0.611067	2.22264	1.28299	0.865173	-1.68891	-1.28539	0.843396	1.37928	-0.329666	-1.94392	-2.6019	-2.559	1.10271	1.17038	0.661489
AT1G66090		B	-2.67859	1.6019	0.133845	-0.187661	2.62818	0.957805	0.256477	-2.31794	-1.09938	1.21991	1.18819	0.381927	-1.86337	-2.65605	-1.69478	0.964154	1.35888	1.8065
AT1G76650.2	NA	B	-2.18116	1.77349	0.74986	0.814192	2.13515	1.23518	0.370957	-2.58285	-1.75784	0.754843	1.50876	-0.762296	-2.52938	-2.01123	-1.47052	1.00805	1.47442	1.47037
AT3G44260	CAF1-9	B	-2.45465	1.82821	1.41184	1.54218	2.5141	1.41128	2.04788	-1.52866	-1.11008	-0.213886	1.14032	-0.884714	-1.78482	-2.62672	-1.94592	0.5951	0.344394	-0.28582
AT4G27280	KRP1	B	-2.61156	1.65428	1.20877	1.31066	2.76689	1.44072	1.58382	-1.55329	-1.41169	0.0385378	1.04927	-1.23911	-1.74395	-2.06761	-1.97551	0.588114	0.504185	0.457466
AT2G27080.1	NA	B	-1.81383	2.08562	1.23833	1.17743	2.94799	1.89861	1.16336	-2.067	-1.43207	-0.280174	0.556306	-0.102032	-2.1361	-2.10552	-1.73425	-0.498311	0.799946	0.301709
AT3G23250	MYB15	B	-1.44742	3.53805	1.20635	-0.405565	2.43301	2.11433	0.046706	-1.40154	-0.35962	2.11709	-0.358679	-1.09074	-1.38039	-1.7023	-0.80423	-0.611517	-0.191238	-1.7023
AT3G52400	SYP122	B	-2.89372	1.16419	0.321139	-0.159803	1.62694	1.34852	-0.250795	-2.06681	-1.26751	1.10463	2.0857	0.898698	-1.88215	-2.34847	-1.3841	0.467681	1.45758	1.77829
AT3G01830	CML40	B	-2.05629	1.71433	-0.0827019	-0.70019	1.4288	1.08349	-0.997132	-1.76611	-1.45918	1.79995	2.03476	-0.0716194	-0.942814	-1.83049	-2.52771	0.565283	1.75784	2.04978
AT2G27080	NHL13	B	-1.83836	2.08505	1.13737	1.06509	2.93071	1.82805	1.20295	-2.13297	-1.36453	-0.260965	0.584071	-0.0721752	-2.06856	-2.03798	-1.66671	-0.430773	0.751315	0.288426
AT3G23250.2	NA	B	-1.42685	3.50284	1.13239	-0.496095	2.40698	2.1349	0.0672775	-1.38097	-0.339048	2.0754	-0.338107	-1.07016	-1.35982	-1.68173	-0.783658	-0.590945	-0.170666	-1.68173
AT5G57560	XTH22	B	-2.56611	0.494454	-0.188001	1.37449	2.63712	1.84922	-0.350452	-2.31267	-1.49538	0.313964	1.36242	0.944385	-2.07618	-1.32447	-1.68807	0.651891	1.13844	1.23495
AT5G47230	ERF5	B	-2.37763	2.26537	1.10534	0.565007	2.26867	0.988201	1.53377	-1.01145	-0.980358	0.419439	1.46761	-0.486001	-2.02543	-2.37336	-2.43934	0.346179	0.151104	0.582887
AT4G24570	PUMP4	B	-2.43462	1.81498	1.03813	0.907065	2.12105	1.15699	1.40947	-1.41114	-1.3311	0.290588	1.06404	-0.391327	-1.95118	-2.36166	-2.21355	0.812757	0.87501	0.604501
AT1G35210		B	-2.96202	0.879699	0.683622	1.40843	2.40075	1.42707	0.348016	-1.80764	-1.25987	0.355159	1.57542	-0.193632	-1.73306	-2.08099	-1.70972	0.820431	1.056	0.792336
AT1G73540	NUDT21	B	-1.03771	2.59365	1.67328	1.4028	2.42493	0.881486	2.29724	-0.902973	-0.888274	-1.18972	0.334936	-1.95641	-1.31899	-1.50045	-1.13282	0.164369	-0.312861	-1.53249
AT3G10930		B	-2.29357	2.00387	0.419957	0.652258	2.22009	0.94792	0.769556	-2.24769	-1.47991	0.966833	1.32154	-0.0923554	-2.22654	-1.85123	-1.26199	0.264281	1.43355	0.453423
AT3G61190	BAP1	B	-2.15255	2.17302	1.21409	1.3616	2.94257	1.45082	1.47762	-1.53291	-1.4917	-0.23553	0.0278049	-1.03194	-1.35637	-1.46182	-1.20438	0.16876	0.684622	-1.0337
AT3G61190.2	NA	B	-2.14838	2.16117	1.20794	1.35508	2.91732	1.45498	1.46899	-1.52875	-1.48754	-0.285096	0.0319686	-1.02778	-1.35221	-1.45765	-1.20021	0.121677	0.688786	-0.920277
AT5G27420	ATL31	B	-2.0607	1.17083	-0.00873672	-0.185276	1.3816	0.71885	0.327068	-2.10979	-0.945478	1.58237	2.14153	0.437299	-1.35658	-2.36311	-2.19357	0.802578	1.20643	1.45468
AT4G11280	ACS6	B	-1.90163	1.58996	0.840412	0.952895	2.39442	1.12967	0.947176	-1.77481	-1.26803	-0.0728052	1.34646	0.112249	-1.71849	-2.21366	-2.31823	0.261145	0.723081	0.970207
AT5G61600	ERF104	B	-2.31893	1.65277	0.927056	1.34609	2.48804	1.18336	1.87438	-1.05701	-0.686011	-0.0323355	0.717086	-1.73705	-1.78279	-1.89425	-1.51464	0.737729	0.476926	-0.380422
AT1G35140	EXL1	B	-2.16902	0.418731	-0.00747502	1.0035	3.25488	2.15281	-0.772252	-1.48435	-1.45733	-0.225516	0.330373	0.160126	-1.49649	-1.36526	-1.3445	0.0286412	1.26473	1.70839
AT5G41750.1	NA	B	-2.51183	1.427	0.463905	-0.361464	2.05948	1.38821	-0.584477	-2.55074	-1.27199	1.23833	0.92513	0.565821	-1.06398	-1.64445	-1.50475	0.607459	1.22572	1.59265
AT5G41750		B	-2.57456	1.41696	0.478498	-0.424194	2.18439	1.34081	-0.558371	-2.29893	-1.28972	1.22909	0.892035	0.518391	-1.08232	-1.7935	-1.43302	0.565897	1.21658	1.61196
AT1G19210	ERF017	B	-1.22064	3.0925	1.26583	0.450694	2.38498	1.78165	1.87631	-1.22064	-0.934396	-1.22064	-0.490246	-1.22064	-1.22064	-1.22064	-0.564631	0.105053	-1.22064	-0.423265
AT5G17350		B	-1.07147	2.37943	1.58308	1.19516	2.66143	1.06817	1.40753	-0.89326	-1.05058	-0.428999	0.123231	-1.11374	-1.30167	-2.62354	-1.17614	0.189191	0.167369	-1.11519
AT2G24600		B	-2.26458	1.18468	0.462505	0.16141	1.69479	1.36535	-0.160078	-1.99589	-1.42903	0.68716	1.29878	1.07708	-2.20053	-2.05013	-1.15911	0.640518	1.20171	1.48538
AT2G24600.1	NA	B	-2.43564	1.06354	0.436204	0.186603	1.65592	1.35639	-0.211871	-2.00364	-1.33439	0.648188	1.34613	1.08686	-2.13312	-1.86724	-1.17565	0.701751	1.24609	1.43386
AT2G24600.4	NA	B	-2.21273	1.19174	0.466877	0.131069	1.68585	1.36952	-0.174501	-1.98602	-1.34399	0.705544	1.26869	1.03612	-2.22285	-2.00769	-1.20516	0.632114	1.20062	1.46478
AT5G19600	SULTR3;5	B	-2.26769	0.224128	-0.0532152	1.44085	1.61196	1.94457	-1.56341	-0.472904	-0.991276	1.10134	0.683867	1.17018	-1.83053	-2.10792	-1.79577	0.851605	0.818238	1.23597
AT3G02840		B	-1.9798	2.02546	0.406657	-0.937943	1.70443	0.72489	-0.0513814	-1.2882	-1.70969	1.52245	1.77959	-0.1755	-0.649782	-1.84435	-2.23468	0.414443	1.17417	1.11923
AT2G40000	HSPRO2	B	-1.80402	2.69974	1.10179	0.621205	2.48899	0.714114	1.77668	-1.23339	-1.51018	0.422321	0.278542	-0.896116	-1.41114	-1.80815	-1.27421	0.188597	0.0982586	-0.453044
AT2G24600.2	NA	B	-2.36002	1.07953	0.442792	0.151486	1.64791	1.36167	-0.2256	-1.99198	-1.24978	0.671756	1.31052	1.04036	-2.16103	-1.83484	-1.22724	0.689167	1.24237	1.4129
AT4G13395	DVL10	B	-2.07968	1.59103	1.32393	0.880028	2.61294	0.757027	1.64157	-1.34837	-0.497248	-0.544802	0.945886	-0.215467	-2.15441	-1.78919	-1.63404	0.58823	0.126714	-0.20414
AT2G46400	WRKY46	B	-2.3567	2.10281	0.979926	-0.0104546	2.26994	1.47011	0.618736	-1.5751	-1.26738	0.841936	0.48782	-0.653577	-1.41818	-1.5691	-1.56487	0.604948	1.08988	-0.0507393
AT2G26530.1	NA	B	-2.17742	1.90857	0.820883	0.377733	2.02283	0.835068	0.79246	-1.41936	-1.18646	1.07925	0.926877	-0.36677	-1.92629	-2.23694	-1.34543	0.660035	0.678014	0.556947
AT2G26530	AR781	B	-2.09505	1.93333	0.827356	0.299665	2.01262	0.850102	0.799833	-1.66305	-1.33438	0.978315	0.875403	-0.39723	-1.79252	-2.23415	-1.19789	0.700139	0.798671	0.638834
AT4G25470	DREB1C	B	-1.91373	1.94281	0.462512	1.20037	2.36801	1.04247	0.650118	-1.37598	-0.581619	0.288662	0.433889	0.0366682	-1.30423	-1.37103	-2.88913	0.592308	0.519723	-0.101808
AT5G26920	CBP60G	B	-2.70669	1.00508	-0.256312	0.0188306	1.23081	0.604105	-0.00943496	-1.16877	-1.23748	1.76849	1.10894	0.236085	-1.70105	-1.74096	-1.3438	1.40415	1.42441	1.3636
AT4G34410	ERF109	B	-0.615688	2.90052	1.04264	0.343115	2.91332	1.24043	1.4763	-1.33421	-1.03148	-0.602551	-0.414725	-1.19122	-0.638639	-1.00587	-0.779851	-0.526268	-0.54809	-1.22773
AT3G45970	EXLA1	B	-1.09764	0.323208	-0.562204	0.990383	2.36417	1.5223	-1.55524	-1.09804	-1.36591	0.724096	0.832057	-0.177746	-2.021	-1.47587	-1.23616	0.499254	1.45723	1.8771
AT5G26920.2	NA	B	-2.74988	1.01859	-0.256488	0.0370164	1.1938	0.641432	0.0140515	-1.14908	-1.17512	1.75102	1.05139	0.22424	-1.63869	-1.76492	-1.34163	1.3716	1.43005	1.34262
AT5G04340	ZAT6	B	-1.81325	0.562621	-0.343216	0.474233	2.26236	1.14774	0.633448	-1.57433	-1.67424	0.368275	1.80049	0.902825	-1.53059	-1.60461	-1.90597	0.457488	0.928241	0.908492
AT5G39670	CML46	B	-2.55539	0.912233	0.279243	-0.144527	1.60754	1.01126	-0.054545	-2.08033	-1.00092	1.18957	1.22226	0.291441	-1.11999	-2.32959	-0.615965	0.679413	1.20292	1.50538
AT5G44350		B	-1.38806	2.01051	1.49217	0.748987	2.16465	1.88351	1.52528	-1.55872	-0.647366	-0.726914	-0.182772	-1.24791	-0.689605	-1.46915	-1.20347	0.700316	-1.06032	-0.35113
AT1G19380		B	-1.95656	1.87106	0.748317	0.186262	1.78488	0.974435	0.934097	-1.07856	-1.19958	0.191831	0.734446	-0.258766	-1.87995	-2.16914	-1.62842	1.183	1.08216	0.480483
AT1G19180	TIFY10A	B	-2.27395	1.32884	0.859497	0.668322	2.19407	1.46581	0.841203	-1.2557	-1.35416	-0.0215244	0.804916	0.0341223	-1.25368	-1.94677	-1.65661	0.493752	0.484488	0.587365
AT3G50800		B	-0.776844	1.3486	1.56281	1.02196	2.68309	0.977793	1.89533	-0.734994	-0.497688	-0.85887	-0.431028	-2.40183	-1.03941	-1.38733	-0.680966	-0.179989	-0.296046	-0.20458
AT1G28480	GRXC9	B	-2.15247	1.44802	0.00199172	0.575885	2.01437	1.07458	0.505876	-1.42116	-1.23917	1.25829	1.29703	-0.223515	-2.00481	-1.64685	-1.08841	0.280867	1.06478	0.25471
AT1G19180.2	NA	B	-2.35471	1.3101	0.87849	0.67174	2.17614	1.4403	0.882883	-1.21401	-1.31326	-0.0900255	0.771458	0.0307991	-1.25423	-1.82487	-1.67173	0.480706	0.517697	0.562515
AT3G48650.1	NA	B	-1.96751	0.712591	-0.750688	-0.539232	1.46471	1.02724	-0.112925	-0.708656	-0.763297	2.31255	1.17041	-0.575162	-0.979564	-2.43893	-0.846773	0.520723	1.84662	0.627904
AT3G28340	GATL10	B	-1.29733	1.05854	0.309725	0.63691	2.34661	1.1816	0.345683	-1.12081	-1.90774	0.187096	1.14253	0.139969	-1.93371	-2.00908	-1.37449	0.40324	0.89332	0.997925
AT1G18300	NUDT4	B	-0.826764	2.22421	1.24319	1.06475	2.29643	0.949983	1.74235	-0.719729	-0.97003	-0.936442	0.551111	-1.16912	-1.35522	-1.24717	-1.39212	-0.242987	-0.324058	-0.888375
AT1G76600		B	-1.88309	1.34973	0.13909	0.409532	1.89597	0.611683	1.2425	-1.37891	-1.17397	1.07943	1.12633	-0.473692	-1.19868	-2.18462	-1.63426	0.209506	0.787896	1.07554
AT2G23810	TET8	B	-2.04412	1.05733	0.256253	0.314754	1.85982	1.20004	0.175968	-1.55113	-1.41164	0.424445	1.32516	0.485278	-1.76269	-1.64202	-1.40784	0.587317	1.05723	1.07584
AT1G72900		B	-1.38033	0.426135	-0.426921	1.17648	1.96445	1.46201	-0.055136	-1.67973	-1.17011	0.794604	1.06876	0.638661	-1.83118	-1.71212	-1.63337	0.628654	1.0775	0.65165
AT5G03210		B	-1.46473	0.318706	0.391755	-0.011114	1.73055	1.28634	-0.355274	-2.03066	-2.57932	0.0389073	0.816176	0.899943	0.242799	-1.87413	-0.427677	0.968677	1.44733	0.601722
AT1G66160.2	NA	B	-1.24652	1.21846	-0.129558	0.356381	2.42207	0.987967	0.107929	-1.60196	-1.13984	0.307962	1.25756	0.541011	-1.58943	-1.91272	-1.59174	0.13437	0.989673	0.888392
AT2G17040	anac036	B	-1.88876	0.363876	0.549474	0.236024	1.51305	0.6635	-1.04445	-1.24865	-1.37735	0.750438	1.2554	0.54191	-1.44959	-1.69488	-1.06029	0.795926	1.5418	1.55257
AT3G19580	AZF2	B	-1.54726	1.84243	0.453306	0.330786	2.27224	1.01095	0.728097	-1.26839	-1.01006	0.65647	0.952134	0.0932464	-1.32218	-1.11487	-2.12554	-0.647428	0.410786	0.285289
AT2G40140	CZF1	B	-1.82913	1.19448	0.575473	0.46985	1.85218	1.07458	0.255562	-1.29136	-1.20442	0.559356	1.12914	0.0269978	-1.72053	-1.77796	-1.53847	0.583916	0.804035	0.836296
AT2G40140.2	NA	B	-1.76523	1.23008	0.597351	0.490386	1.86914	1.08264	0.234118	-1.30762	-1.19746	0.583794	1.11805	0.0176424	-1.78868	-1.71876	-1.57133	0.566664	0.738225	0.820989
AT1G66160	PUB20	B	-1.28279	1.11054	-0.0717295	0.324425	2.37106	0.944405	0.0660518	-1.57206	-1.16919	0.321562	1.19595	0.460961	-1.48262	-1.96805	-1.31249	0.129094	1.06272	0.87216
AT2G39030	NATA1	B	-0.0640315	0.335348	0.499593	0.654105	2.32301	1.29946	-1.31027	-0.669615	-1.6161	0.578442	2.23205	0.615155	-0.294226	-1.22577	-1.6161	-0.806052	0.228001	-1.16301
AT2G30020		B	-1.45399	1.65792	0.82443	0.879849	2.04891	1.14614	0.598638	-1.36556	-1.02074	0.0996868	0.70495	-0.320347	-1.49554	-1.85744	-1.60393	0.327753	0.55998	0.269297
AT1G50750		B	-0.866153	1.62571	1.11552	0.060591	2.98435	1.09304	1.21124	-1.52581	-0.796037	-0.851136	0.150892	-0.156347	-0.718499	-1.13549	-1.52581	-0.20012	-0.448487	-0.0174663
AT5G01100	FRB1	B	-1.14092	0.989428	0.664345	-0.843095	1.27265	1.5233	-0.845628	-1.08148	-0.733266	0.882531	1.33897	0.380427	-1.42476	-1.89741	-1.69656	0.0544874	1.35318	1.20381
AT5G19240		B	-2.46468	0.352526	0.455564	0.221383	1.37546	0.880601	0.289164	-1.36115	-0.940132	0.50229	1.20755	0.784541	-1.32523	-1.62217	-1.45223	0.693987	1.28218	1.12035
AT2G28400		B	-0.859591	0.810094	0.0510682	0.822622	2.01126	1.566	-0.0152779	-1.07711	-1.12786	0.766114	0.700727	0.335531	-0.889896	-1.89305	-2.59027	0.841682	0.275786	0.272172
AT3G56880		B	-2.58431	1.1365	0.732809	0.790468	1.75824	0.956776	1.13278	-1.00919	-0.997888	0.254193	0.844187	-0.467726	-1.43884	-1.41417	-1.30333	0.496627	0.698695	0.414178
AT4G25490	DREB1B	B	-2.00404	1.88902	0.73846	0.658566	1.81392	0.902601	0.257741	-1.70941	-0.916234	0.411505	0.439841	-0.0276644	-0.937046	-1.30877	-1.89394	0.629147	0.607139	0.449163
AT1G17380	TIFY11A	B	-1.1093	1.86336	1.00676	0.426062	2.20449	1.60103	0.219246	-1.49405	-1.47894	0.102881	0.272055	-0.0831579	-0.983679	-1.26066	-1.74941	-0.106148	0.527063	0.0424115
AT3G19580.2	NA	B	-1.43152	1.91918	0.483612	0.340121	2.27483	0.893163	0.775839	-1.1512	-1.19948	0.537295	0.93111	-0.157196	-1.0828	-0.875487	-1.88616	-1.01451	0.650169	-0.00696413
AT3G16860	COBL8	B	-2.08368	0.91734	0.404606	0.129105	1.84481	1.48341	-0.639904	-1.50972	-1.06892	0.149837	1.55804	0.752476	-0.644524	-1.48124	-1.32746	0.381387	0.327382	0.80704
AT1G32928		B	-0.994917	1.28114	0.86499	1.04822	2.11982	0.910333	1.48951	-0.144759	-0.94587	-0.00765864	0.27507	-0.351148	-1.22234	-2.41691	-1.35985	0.0808223	0.198297	-0.824753
AT1G05575		B	-1.69755	0.453954	-0.0653183	-0.200885	1.60836	0.720313	-0.105471	-1.19082	-1.66618	1.12703	1.65692	0.357731	-1.14511	-1.5621	-1.05435	0.181695	1.18029	1.40149
AT1G72920		B	-1.62783	1.72146	0.889054	0.830659	2.20321	1.01543	1.06359	-1.21822	-0.985883	-0.264389	0.0469034	-0.626518	-1.36575	-1.52383	-1.09641	0.592049	0.196041	0.150424
AT5G54490	PBP1	B	-1.86073	1.25233	0.334687	0.140966	1.77732	0.937959	0.596889	-1.14367	-1.11	0.426409	1.0429	-0.5864	-1.38647	-1.30469	-1.68491	0.604228	1.3413	0.621868
AT1G60190	PUB19	B	-1.50339	2.20193	1.02099	0.125806	1.83326	1.48845	-0.142161	-1.3395	-1.46052	0.400747	0.0263253	0.895586	-0.27584	-1.44729	-0.815243	-0.372579	0.309738	-0.946305
AT1G56240	PP2B13	B	-1.60981	1.37753	0.2773	-0.544549	0.88983	0.318116	0.034116	-1.60981	-0.880031	1.46965	0.564967	0.145346	-1.2879	-1.60981	-1.24483	0.949985	1.1811	1.5788
AT1G73805	SARD1	B	-2.192	1.12979	0.216709	-0.861192	1.14743	1.17546	-0.443155	-0.932352	-0.588072	1.33078	0.915455	0.00455304	-0.848296	-1.85287	-1.17387	1.11705	0.894651	0.959931
AT1G20310		B	-0.945246	1.1727	0.121935	-1.17533	1.92313	1.14622	-0.45726	-1.41667	-1.13042	0.954522	1.42158	-0.047201	-1.09476	-1.41667	-1.05169	-0.0909739	0.568952	1.51717
AT1G18570	MYB51	B	-1.80828	0.505099	-0.041134	-0.0166545	1.38148	0.673872	-0.236715	-1.14167	-0.901597	0.455267	1.28177	1.11484	-1.23274	-1.94738	-1.27403	0.515286	1.17142	1.50116
AT3G46620	RDUF1	B	-1.15864	1.47933	0.739829	1.04015	1.92098	1.16189	1.12496	-1.13048	-1.07465	-0.03795	0.69945	-0.573701	-1.33346	-1.69591	-1.51486	0.382409	0.155619	-0.184981
AT1G32920		B	-1.63194	0.227516	0.173652	0.954391	1.55052	0.938475	0.126885	-1.31027	-0.981399	0.225242	1.52412	0.532052	-1.57038	-1.61584	-1.52732	0.436971	0.936281	1.01104
AT5G41740		B	-1.58339	1.37264	0.274213	-0.0616498	2.13328	0.878175	-0.321135	-1.35318	-0.660107	0.390668	0.38909	0.184024	-1.47796	-1.55974	-1.22433	0.219189	1.16172	1.23848
AT2G32210		B	-1.13333	0.732243	0.163784	-0.0529969	1.42024	0.814312	-0.730668	-1.7899	-1.1736	0.575801	0.849955	0.564481	-1.41577	-1.27244	-1.08513	0.331573	1.37314	1.82831
AT5G62020	HSFB2A	B	-1.86901	1.44739	0.655904	0.0652881	2.226	1.29841	0.554566	-0.660243	-1.08063	-0.652304	0.991532	0.272568	-1.00087	-1.28468	-1.3672	-0.434662	0.400979	0.436952
AT3G59080		B	-1.35593	0.541431	0.0897519	0.623286	1.6889	0.867459	-0.152172	-1.23177	-1.05811	0.628128	1.244	0.663177	-1.62967	-1.22484	-1.96063	0.438788	0.867765	0.960445
AT5G41740.1	NA	B	-1.54507	1.3572	0.283989	-0.0888282	2.1118	0.860244	-0.36356	-1.36165	-0.666923	0.39868	0.398874	0.200291	-1.36224	-1.55756	-1.26199	0.252822	1.12343	1.22049
AT3G50060	MYB77	B	-1.22093	1.24868	0.79235	1.19195	2.17205	1.12564	1.01293	-1.20265	-0.803859	-0.212147	0.0308467	-1.09651	-1.19382	-1.38727	-1.21142	0.53123	0.538766	-0.31582
AT3G59080.1	NA	B	-1.38331	0.570071	0.10238	0.602295	1.67932	0.844562	-0.185148	-1.1174	-1.16585	0.695981	1.23207	0.645493	-1.70424	-1.1953	-1.89066	0.52006	0.807528	0.942143
AT4G37610	BT5	B	0.0572205	2.09455	1.4286	0.405606	2.15261	0.841431	1.27391	-0.416859	-0.680146	-0.606086	-0.627414	-1.31172	-0.954655	-1.23846	-1.03096	-0.627383	-0.4856	-0.274635
AT1G57990	PUP18	B	-1.6022	0.97023	-0.148146	0.0520311	1.27064	0.842278	0.197765	-1.25456	-0.953485	0.736777	1.20504	0.5541	-1.66676	-1.64631	-1.23418	0.366839	0.989183	1.32075
AT2G44500	OFUT20	B	-1.30804	1.76654	0.38127	-0.0354437	2.05433	1.34483	-0.1629	-1.39157	-1.02143	0.46654	0.604646	0.299709	-1.35947	-1.15711	-1.38521	-0.0436858	0.227325	0.719668
AT2G44500.1	NA	B	-1.36459	1.82619	0.381652	0.0218733	2.0349	1.30772	-0.173895	-1.34667	-1.03242	0.435183	0.580046	0.24795	-1.37046	-1.10459	-1.3962	-0.0915291	0.357323	0.687521
AT5G43620	PCFS5	B	-1.02204	1.53033	0.90023	0.678622	2.1705	1.27804	1.45786	-0.88602	-1.01972	-0.669327	0.588319	-0.811183	-0.799489	-1.31997	-0.562194	-0.388095	-0.115802	-1.01007
AT4G34150		B	-1.89653	0.790123	0.195611	-0.394641	1.31405	1.08375	-0.250463	-1.03254	-0.60563	0.608766	1.61855	0.752164	-1.5265	-1.37566	-1.29477	0.181522	0.781315	1.05088
AT2G42760		B	-0.553381	2.18407	1.23882	0.605139	1.81433	1.4961	0.887254	-0.408881	-0.720734	-0.774013	-0.0920162	-0.732862	-0.714297	-1.46855	-1.10806	-0.474104	-0.44398	-0.734836
AT1G59860	HSP17.6A	B	-0.158441	-0.98805	-0.43624	-0.0982896	3.90099	0.485795	0.462507	-0.83024	-0.803222	-0.990062	0.406079	0.125596	-0.35696	-0.605941	-0.0555889	-0.100076	-0.210531	0.252672
AT2G22500	PUMP5	B	-1.77149	0.817824	0.349802	0.184117	1.55696	1.0968	0.336155	-1.34426	-1.25035	0.263091	1.25873	0.285843	-1.10584	-1.36749	-1.48849	0.321513	0.811163	1.04593
AT4G24380.1	NA	B	-0.928485	1.65217	0.533049	0.574417	2.08595	1.14102	0.763366	-1.50058	-1.21897	-0.0235323	0.47813	-0.352473	-1.02413	-1.61292	-1.24668	0.2101	0.381876	0.0876848
AT4G24380		B	-0.983726	1.6302	0.546189	0.589283	2.1013	1.10426	0.850764	-1.48353	-1.16671	-0.134185	0.48812	-0.382608	-0.987929	-1.60332	-1.18912	0.206333	0.373065	0.0416041
AT1G72520	LOX4	B	-1.18779	1.82376	0.256283	-0.442956	1.55619	0.770558	-0.31782	-1.73119	-0.863833	0.927681	0.93921	0.185368	-1.10791	-1.24933	-1.35435	0.318848	0.621061	0.856218
AT4G17500	ERF1A	B	-1.44092	1.39002	0.203402	0.2711	1.82649	0.882138	1.06048	-1.08739	-0.9037	0.431754	1.38067	-0.4771	-1.2334	-1.42866	-1.34871	0.191965	0.409248	-0.12738
AT4G24110		B	-1.33959	0.340584	0.00666743	0.651656	2.25346	0.775565	-0.468674	-1.44975	-1.26948	0.195285	1.47402	0.148527	-0.677383	-1.04911	-1.10118	-0.4716	0.791653	1.18935
AT5G59550		B	-1.21821	1.46251	0.577788	0.422397	1.82777	0.926631	0.810182	-1.13654	-1.37646	0.337044	0.980735	-0.409591	-1.39976	-1.46323	-1.17173	0.205375	0.204996	0.420099
AT5G45630		B	-1.15541	2.33972	0.302109	-0.0901568	2.18438	0.478622	-0.196009	-0.854656	-1.15541	-0.022853	0.307985	-0.817466	-0.570485	-1.15541	-0.790441	0.170277	1.38325	-0.358041
AT2G33580	LYK5	B	-1.92902	1.08934	0.363444	0.197538	1.67389	1.02545	0.22014	-1.39733	-0.364124	0.690308	0.774023	0.37206	-1.24818	-1.55883	-1.40506	0.390112	0.420711	0.68553
AT2G01180	ATPAP1	B	-2.18086	0.458867	0.122392	0.0607152	1.36612	0.723189	-0.0220218	-0.941094	-0.647442	0.585963	1.43023	0.563914	-1.53948	-1.36911	-1.0293	0.294518	1.06815	1.05525
AT5G47960	RABA4C	B	-1.05897	0.965511	0.601349	0.0145802	1.19361	1.03043	0.221154	-1.12352	-1.15535	0.643427	0.861647	-0.129968	-1.88512	-1.88512	-0.779824	0.248999	1.12042	1.11675
AT1G58420		B	-1.63895	1.30734	0.720254	0.845592	1.2262	0.938709	-0.0727059	-1.51862	-1.00269	0.45302	0.32813	-0.00901083	-0.76473	-1.76788	-1.35981	0.749942	0.784483	0.780735
AT1G65390	PP2A5	B	-1.585	1.22143	0.982857	-0.12123	0.544664	0.729241	-0.582848	-0.803394	-0.608639	0.0407478	1.10672	0.317224	-1.86884	-1.23734	-1.19444	0.708555	0.976683	1.37361
AT3G04640.3	NA	B	-1.5247	1.08561	0.132152	0.608278	1.50552	0.730934	0.41366	-1.30868	-0.953271	0.100935	0.576444	-0.201231	-1.21699	-1.49791	-1.28941	0.816602	1.21373	0.808322
AT2G01180.1	NA	B	-2.04392	0.41153	0.00467979	0.0773524	1.31718	0.685668	-0.0143343	-0.994607	-0.595252	0.569468	1.4909	0.51898	-1.50882	-1.43084	-0.831976	0.214964	1.05463	1.07439
AT3G04640.1	NA	B	-1.60424	1.07964	0.118946	0.564203	1.50629	0.687981	0.295259	-1.29158	-1.0515	0.10838	0.590428	-0.284702	-1.15317	-1.38979	-1.15575	0.899973	1.28756	0.792051
AT4G36950	MAPKKK21	B	-0.499516	2.39479	0.337578	-0.544901	2.08114	1.30539	0.0337643	-0.848554	-0.701083	0.148977	0.564615	-0.100359	-0.802846	-1.21983	-0.954151	-0.0825061	-0.299725	-0.812785
AT1G65390.2	NA	B	-1.46791	1.26469	0.951536	-0.150397	0.470288	0.716914	-0.595619	-0.759135	-0.614116	-0.00350428	1.09265	0.27729	-1.75176	-1.40353	-1.07735	0.698839	0.991169	1.35995
AT3G04640		B	-1.89822	0.971855	0.145957	0.488197	1.48564	0.730723	0.18115	-1.16652	-1.23351	0.0332517	0.54871	-0.273977	-0.976836	-1.1437	-1.00102	0.862996	1.37226	0.873034
AT2G32140		B	-1.34121	1.68895	0.0304048	-0.893177	1.56906	1.10276	0.302711	-0.394731	-1.05497	1.57691	0.521284	-0.729648	-0.341261	-1.34121	-0.976239	-0.531168	0.644405	0.167133
AT1G16130	WAKL2	B	-1.23127	1.44261	0.511395	-0.594191	0.983159	0.727929	-1.1183	-1.12932	-0.548246	0.908654	1.11453	0.565165	-1.08361	-0.940781	-1.52595	-0.0284048	0.975127	0.971513
AT1G72940		B	-0.933884	1.43481	0.888156	0.606304	2.02585	1.02696	0.641438	-1.15623	-0.963353	-0.00472097	0.0898178	-0.30685	-1.43536	-1.3455	-1.01236	0.187758	0.262395	-0.00523028
AT2G25460		B	-0.00460707	2.47962	0.466948	-0.0623377	1.69106	1.35354	-0.523992	-0.135587	-0.436631	-0.0226126	-0.305118	-0.609019	-0.648789	-0.95152	-1.64874	-0.838696	0.336877	-0.140395
AT2G22880		B	-1.11475	1.52602	0.17145	-0.652259	1.13334	0.658742	0.739835	-0.824569	-0.677098	1.15027	0.516637	0.0515121	-1.58617	-1.58617	-1.2212	0.118608	0.952494	0.643314
AT1G66400	CML23	B	-0.514378	0.615727	0.65937	0.95147	2.33065	0.971451	0.821176	-0.843546	-0.862529	-1.07943	0.572837	-0.733181	-1.02309	-1.27485	-1.12107	0.139292	0.593023	-0.202916
AT1G61340		B	-1.22657	1.69283	0.613634	-0.289058	1.75534	1.19029	0.159477	-1.27714	-1.34371	0.626243	0.502302	-0.304643	-0.862295	-0.71361	-1.29788	0.014385	0.497944	0.262452
AT1G68840	RAV2	B	-1.60348	0.91357	0.0438186	-0.453287	1.47406	0.29435	0.932793	-0.220318	-0.0791799	0.517455	1.19106	-0.123488	-1.19759	-2.08547	-1.24199	0.407167	0.591276	0.639245
AT1G61340.2	NA	B	-1.22938	1.72158	0.601279	-0.267851	1.75032	1.23979	0.26598	-1.25701	-1.2179	0.623897	0.448573	-0.334825	-0.865769	-0.785615	-1.30654	-0.0785114	0.419867	0.272109
AT1G21910	ERF012	B	-0.453304	0.0221012	-0.558837	1.10327	2.70037	0.465445	0.294959	-0.987102	-0.754756	0.27375	0.446882	0.0503417	-1.51251	-0.744991	-1.44143	0.551685	0.530301	0.0138292
AT5G47220	ERF2	B	-1.76845	1.0884	0.0614239	-0.200163	1.19567	1.09386	1.00942	-0.618835	-0.613509	0.596271	1.0884	-0.20053	-0.409549	-2.21329	-0.914787	0.240262	0.498347	0.0670609
AT1G68840.2	NA	B	-1.5957	0.908405	0.0379895	-0.476201	1.47067	0.260314	0.91046	-0.209054	-0.0453225	0.506907	1.19243	-0.180118	-1.18879	-2.03485	-1.24116	0.457789	0.624131	0.602096
AT3G46600.2	NA	B	-1.54149	0.486548	0.0439579	0.0820867	1.31812	0.944117	-0.0374648	-1.00474	-0.627563	0.54277	1.08825	0.54866	-1.40006	-1.58057	-1.08691	0.205749	1.01624	1.00229
AT3G46600.1	NA	B	-1.47247	0.47415	0.0501721	0.0790223	1.3138	0.952667	-0.032195	-1.02104	-0.640478	0.52178	1.09897	0.52306	-1.38249	-1.60869	-1.12373	0.238154	1.0372	0.992114
AT5G01540	LECRK62	B	-1.27878	0.747165	0.5777	-0.378904	1.12062	0.387452	-0.485425	-1.30627	-0.731426	0.90732	1.36025	0.556509	-0.913169	-1.42775	-1.25455	0.101261	1.14172	0.876286
AT3G46600	SCL30	B	-1.5444	0.445789	0.046512	0.0824856	1.28628	0.935969	-0.0107557	-1.02257	-0.618524	0.546602	1.07592	0.545191	-1.3325	-1.6234	-1.05664	0.222336	1.02259	0.999121
AT2G39650		B	-1.24271	0.975518	0.367352	0.325363	1.68004	0.826867	0.514502	-1.04934	-0.662054	0.394608	0.792541	-0.0301362	-1.25152	-1.62366	-1.4138	0.364982	0.325065	0.706368
AT5G36925		B	-0.794238	0.497547	0.161466	-0.519982	1.13775	0.926724	-0.180821	-1.4539	-1.16765	0.427013	0.408599	-0.084432	-1.13199	-1.06357	-0.79789	0.408625	1.55164	1.67511
AT5G05410.2	NA	B	-1.23772	-0.146179	-0.480255	0.343428	2.80858	0.170482	0.680038	-0.762316	-1.0434	-0.053943	1.07453	0.554875	-0.871188	-0.864753	-0.572601	0.190429	0.392088	-0.182087
AT5G05410	DREB2A	B	-1.2436	-0.149029	-0.539985	0.334459	2.82365	0.245078	0.63632	-0.816806	-1.07516	0.00840999	1.06894	0.526816	-0.852153	-0.684691	-0.613621	0.201309	0.356815	-0.226758
AT1G66500	PCFS1	B	-0.947344	1.31439	0.765933	0.382283	2.09192	1.23309	0.777914	-0.849118	-0.816383	-0.316105	0.175841	-0.386388	-0.647059	-1.10327	-1.19886	-0.745666	0.26605	0.00277512
AT4G27652		B	-1.11433	1.0258	0.730953	0.769909	2.00676	0.874442	0.544387	-1.09671	-1.34045	-0.554709	0.443133	-0.0489131	-0.866166	-1.3138	-0.675791	-0.0315309	0.422181	0.224841
AT1G73500	MKK9	B	-1.20868	1.13105	0.313541	0.929314	1.74236	0.76478	0.906372	-0.651975	-0.56153	0.234929	0.468696	-0.661113	-1.03301	-1.51887	-1.33018	0.480562	0.207066	-0.213307
AT3G56400	WRKY70	B	-2.10229	0.499825	-0.0544793	0.321918	1.27057	0.852113	0.140134	-0.792341	-0.859566	0.492042	0.315225	-0.985156	-0.577362	-1.16703	-0.422984	1.26108	1.08856	0.719742
AT3G09870		B	-0.920402	1.41021	0.775771	0.822867	1.58821	0.780134	0.357186	-1.39182	-0.482746	-0.0753305	0.284883	-0.550353	-1.06991	-1.39182	-1.02685	0.612882	0.593796	-0.316698
AT5G65300		B	-0.845007	1.36081	0.772667	0.215083	1.60809	0.840436	0.919886	-1.33861	-1.20752	-0.398471	0.734554	-0.480279	-0.899042	-0.827578	-1.11336	0.0864188	0.235761	0.336169
AT4G08040	ACS11	B	-0.55296	1.02727	0.378515	0.292225	2.15873	0.634828	0.369899	-0.829604	-1.37911	0.501802	-0.0354858	0.130691	-1.0572	-0.988783	-1.37911	-0.0534166	-0.0686748	0.850379
AT5G64870	FLOT3	B	-0.977354	1.66796	0.901972	0.454571	1.82366	1.13527	0.0202927	-1.34638	-0.903091	-0.216586	0.0786219	0.0368411	-0.553174	-0.65721	-0.921459	0.0786542	-0.734544	0.111948
AT4G31800.2	NA	B	-1.34817	1.23921	0.252175	0.212106	1.40921	0.897911	-0.214227	-1.06215	-0.874913	0.328612	0.372625	-0.340981	-1.30752	-0.621063	-1.19959	0.429092	0.849413	0.97827
AT3G46090	ZAT7	B	-0.91507	1.49131	0.163077	-0.467035	0.77852	0.037281	0.0443356	-0.365565	-0.628827	1.82138	-0.184678	-0.91507	-0.91507	-0.91507	-0.259063	-0.105026	1.79656	-0.461982
AT2G41640		B	-0.920629	1.27651	0.851615	0.138042	1.55482	0.832137	-0.0639656	-1.32994	-0.767943	0.341401	0.269496	-0.175927	-0.892248	-1.17442	-1.35692	0.204737	0.755946	0.457275
AT4G31800	WRKY18	B	-1.30525	1.22099	0.20861	0.200173	1.37892	0.918496	-0.234381	-1.09876	-0.85309	0.339378	0.399606	-0.322109	-1.21176	-0.658186	-1.22168	0.410121	0.873203	0.955724
AT3G14440	NCED3	B	-1.49709	1.45008	0.564312	-0.203615	1.66543	0.84272	-0.75738	-0.781346	-0.51298	0.286847	0.574342	0.281473	-0.549049	-1.38965	-0.907881	0.241256	0.424658	0.267877
AT2G41010	CAMBP25	B	-1.88919	0.926047	0.785124	0.15934	1.67513	0.835672	0.650474	-1.10187	-0.658368	0.0572598	0.49724	-0.0206069	-0.898485	-0.835026	-0.939235	0.150923	0.248451	0.357122
AT1G18740		B	-0.310778	1.45176	0.508586	0.695837	1.88662	0.797155	0.764183	-1.05156	-0.907801	-0.447666	0.179987	-0.312671	-1.22131	-1.08851	-0.761088	-0.0580136	0.00174606	-0.126481
AT1G09950	RAS1	B	-0.764088	1.59405	0.266436	-0.55385	1.3707	1.59915	-0.966854	-0.97788	-1.45324	-0.113357	0.363326	0.319696	0.167335	-0.072807	-0.841413	-0.413793	0.375003	0.101591
AT1G09070	SRC2	B	-0.968045	1.00093	0.54012	0.38998	1.44793	1.04776	0.237766	-1.26129	-0.968779	-0.155111	0.72761	0.00776508	-1.10694	-1.18214	-1.09331	0.189683	0.598094	0.547975
AT3G16720	ATL2	B	-1.39414	0.858874	0.315946	0.444357	1.45586	0.414475	0.63376	-1.02394	-0.741988	0.541723	0.776592	-0.220083	-1.20036	-1.42449	-0.888218	0.428142	0.634537	0.388956
AT2G31880	SOBIR1	B	-1.65105	0.927438	0.104498	-0.0328841	1.20824	0.596071	0.11997	-1.08707	-0.779423	0.555702	0.758669	0.302933	-1.06845	-1.21486	-0.828509	0.479588	0.823284	0.785855
AT5G22250	CAF1-11	B	-1.35793	0.882963	0.300087	0.505444	1.42755	0.799815	0.80081	-1.16695	-0.900237	0.267648	1.00936	0.109442	-0.966483	-1.02933	-0.984084	-0.26736	-0.0463287	0.615589
AT1G61470	CAF1-5	B	-0.525368	1.76435	1.14517	0.0353217	1.64972	0.200444	1.15125	-0.378548	-0.906236	0.461367	-0.172611	-0.422018	-0.63606	-0.685865	-0.73794	-0.545227	-0.836857	-0.560888
AT5G06320	NHL3	B	-1.27995	0.772927	0.258176	0.427835	1.34775	0.454818	0.38035	-1.2469	-0.950301	0.495211	0.748973	0.176065	-1.06624	-1.22973	-1.04143	0.434671	0.809155	0.50862
AT5G19230		B	-1.09291	1.07808	0.490597	-0.385605	0.866941	0.887262	0.269222	-0.819444	-0.731672	0.319319	0.704109	0.487422	-0.998417	-1.95509	-0.574675	0.122629	0.600797	0.731444
AT5G16200		B	-0.813763	0.62645	0.355688	0.0619061	1.31261	1.17337	-0.0690365	-1.14464	-1.03565	-0.264916	0.797937	0.472126	-0.878324	-1.07779	-1.24812	0.127545	0.957522	0.64709
AT5G49520	WRKY48	B	-0.974609	0.147207	0.491339	0.102189	1.71776	1.11255	0.559948	-1.56118	-0.221162	0.0484076	0.326312	0.652282	-1.32283	-1.15751	-0.478507	0.237011	0.0193316	0.301448
AT5G63130		B	-1.7344	0.443507	0.275618	0.547758	1.39	0.972087	0.189724	-1.07389	-1.27691	-0.153977	0.674446	0.394406	-0.424421	-1.04541	-0.56193	0.285451	0.603467	0.494472
AT5G10695		B	-0.670068	1.07384	0.155344	-0.2202	2.11745	0.419164	0.144521	-1.32663	-0.850809	0.636186	0.272304	-0.130507	-0.493076	-1.28575	-0.706886	0.00722888	0.405266	0.452632
AT4G27657		B	-1.17292	1.09036	0.745523	0.389459	1.77767	0.352954	1.26792	-0.814411	-0.353567	-0.544504	0.419666	-0.0744505	-0.485609	-0.853298	-0.838596	-0.485988	-0.0891642	-0.331034
AT1G23710		B	-0.927467	1.28598	0.115999	0.167146	1.2672	0.183385	0.331173	-1.14654	-0.976475	0.52665	0.544589	-0.166577	-1.21908	-1.02123	-0.694123	0.29646	0.960158	0.472761
AT2G26190	IQM4	B	-1.05848	0.832224	-0.0480252	-0.187905	1.24868	0.532703	-0.201105	-0.884828	-0.782344	0.437096	0.996454	0.471346	-1.22416	-1.1533	-0.846916	0.342867	0.732986	0.792699
AT1G27770.2	NA	B	-0.995336	0.973494	0.378957	-0.168391	1.2707	0.948139	-0.761975	-0.982941	-0.520833	0.518335	0.720405	0.44314	-0.930486	-1.14816	-0.958343	0.0618232	0.51501	0.636459
AT1G27770	ACA1	B	-0.977917	0.96932	0.393987	-0.16909	1.25528	0.944893	-0.782091	-0.924197	-0.532248	0.507241	0.719389	0.463926	-0.965933	-1.14527	-0.978689	0.0918101	0.505884	0.623699
AT5G64310	AGP1	B	-0.925498	0.946129	0.572034	-0.231014	1.63875	1.37352	0.104063	-0.787853	-0.666011	-0.394298	0.748596	-0.192684	-0.72326	-1.12208	-0.715684	-0.221925	0.247416	0.349803
AT5G37770	CML24	B	-0.587674	0.612308	0.608879	0.610022	1.36948	0.783093	0.573232	-1.18657	-0.896435	-0.0975954	0.472829	-0.206818	-0.934571	-1.11251	-1.21428	0.308653	0.56252	0.335423
AT5G10695.2	NA	B	-0.822101	1.05683	0.142687	0.0444161	1.82044	0.604546	-0.145366	-0.912809	-0.958162	0.689797	0.00450163	-0.205491	-0.263453	-1.47305	-0.578112	0.478851	0.0625121	0.453956
AT3G49530	NAC062	B	-0.862554	0.958766	0.276919	0.10024	1.43497	0.712348	0.122227	-0.993443	-0.721768	0.0796954	0.641859	-0.0634989	-1.13485	-1.23674	-0.86851	0.331936	0.739741	0.482661
AT2G36220		B	-1.86276	0.636922	0.161605	-0.0554981	1.29478	0.339395	0.242467	-0.614418	-0.676366	-0.0232493	0.992943	0.23638	-0.920187	-0.883118	-0.537051	0.270093	0.815198	0.582864
AT2G30040	MAPKKK14	B	-1.04087	0.578845	0.0139981	0.87585	1.17372	0.407153	-0.187611	-0.891855	-0.828251	0.284671	0.797475	0.263025	-1.22	-0.815192	-1.15902	0.505998	0.456064	0.785996
AT3G57530	CPK32	B	-0.82886	0.799982	0.0682703	-0.0966917	1.18617	0.630516	-0.154276	-1.03936	-0.828397	0.322804	0.660474	0.360384	-1.04083	-1.11004	-0.935783	0.333128	0.883641	0.78887
AT3G15210	ERF4	B	-1.03573	1.19761	0.50057	0.149953	1.50382	0.547244	0.813554	-0.746401	-0.609193	0.175153	0.450524	-0.292615	-0.854317	-1.04335	-1.04875	0.049367	0.32219	-0.0796264
AT3G21150	BBX32	B	-0.541903	0.588081	0.161258	-0.152192	1.52955	1.06813	0.0234113	-1.2933	-0.507536	-0.158119	0.658326	0.543025	-0.837816	-0.875532	-0.922858	-0.478369	0.742031	0.453817
AT1G14880	PCR1	C	-1.40386	-1.09516	-1.09677	-1.4174	-0.855623	-0.137667	-0.533993	-1.65874	1.5646	4.48612	-0.589394	1.54018	-1.07381	-1.26842	-0.553445	3.87095	-0.348308	0.570746
AT2G01021		C	0.379958	-0.942842	-0.638891	0.604076	-0.859078	1.8438	-1.55026	-1.09857	-1.19031	5.62422	-1.13854	-1.16013	0.750537	-1.25223	0.380248	-1.26899	1.74917	-0.232182
ATCG00020	PSBA	C	-0.511983	-1.51295	-0.900124	0.657571	-0.546392	1.70902	-0.707925	-0.616218	-1.00887	5.53801	-0.528827	-0.248524	0.243418	-1.27525	-0.352424	-0.901479	1.16013	-0.197189
AT3G22370	AOX1A	C	0.18995	-2.31075	-1.19278	1.40384	-0.625474	1.6616	0.039087	-2.56861	-1.24492	1.62747	0.311766	1.6376	0.168559	-2.16197	-0.859487	1.50153	0.0410404	2.38155
AT3G01345		C	-0.357756	-0.97881	-0.76307	-1.45544	2.3706	0.817942	-0.582021	-0.4349	-0.659324	-1.2042	0.361208	3.02357	-0.198843	-1.16825	0.658821	-2.52069	0.484844	2.60632
AT2G24850	TAT3	C	-1.85957	0.225386	-0.57585	-0.618292	2.0055	1.22418	-1.15504	-1.16797	-1.38467	3.84241	0.374484	0.116801	-1.30714	-1.72412	-0.667058	0.845206	0.751604	1.07415
AT2G26150	HSFA2	C	-0.627256	-1.21953	-1.41335	0.360249	4.24858	0.412364	0.659189	-1.4407	-1.14508	0.00681576	1.94229	1.22551	-1.36369	-0.837851	-1.11216	0.101427	0.51174	-0.308537
AT2G26150.2	NA	C	-0.656306	-1.16209	-1.4424	0.375943	4.1878	0.411178	0.630139	-1.46975	-1.09841	0.069822	1.9847	1.28415	-1.29321	-0.958714	-1.14121	0.127542	0.563529	-0.412705
AT5G26200		C	-1.50084	-1.19325	-1.11977	1.39993	1.09486	0.819799	-1.20455	-1.22198	-0.633512	1.79224	1.25939	1.60607	-2.41322	-1.06845	-1.62983	1.62838	1.14178	1.24295
AT2G14610	PR1	C	-1.13023	-1.13023	-1.13023	-1.13023	-1.13023	0.390841	0.400345	-1.13023	1.66167	3.06282	-0.843711	-0.288765	-1.13023	-0.739908	0.317159	3.15184	-0.052908	0.852254
AT2G07688.1	NA	C	-0.629701	-0.958375	-0.850384	0.459967	-0.807649	1.27545	-0.822768	-0.609818	-0.732083	4.90552	-0.58758	-0.510751	0.193844	-0.485961	-0.393859	-0.319042	0.755212	0.117978
AT1G68238		C	-0.881433	-0.415329	-0.768863	1.20912	1.00446	1.01132	-2.05855	-1.38633	-1.12722	1.37095	1.02096	1.00442	-1.88038	-1.4015	-1.44567	1.54043	1.51518	1.68842
AT5G65010.2	NA	C	-1.39378	-1.14366	-0.833035	1.49762	1.26275	1.10826	-1.35087	-1.04861	-1.21821	1.40982	1.22478	1.43589	-1.68534	-1.4014	-1.5678	1.26956	1.15848	1.27554
AT5G65010	ASN2	C	-1.36416	-1.13843	-0.836012	1.49416	1.25808	1.11087	-1.36471	-1.04738	-1.21128	1.40399	1.21976	1.4341	-1.68507	-1.40509	-1.56589	1.26086	1.16353	1.27267
AT4G30670		C	-0.89881	-1.19134	-1.48862	0.744452	1.61112	1.93265	-1.05516	-0.941979	0.0617958	1.05447	1.98631	2.08097	-1.80356	-1.8529	-0.80615	-0.14368	0.525367	0.185065
ATCG00490	RBCL	C	-1.07709	-1.7473	-0.579185	0.364304	-0.572776	0.919422	0.190507	0.0889691	-0.051974	4.46717	0.382945	0.500221	-0.430132	-1.38786	-0.52086	-0.741371	0.544059	-0.349058
AT5G40730	AGP24	C	-1.33497	-0.659271	-1.60813	1.19806	0.958475	1.05229	-1.2187	-1.5525	-1.72297	1.46172	1.21638	1.38409	-0.978262	-1.26428	-0.910454	1.39976	1.44736	1.13139
AT1G30370		C	-0.438002	1.25856	-0.295056	-0.451541	-0.692882	-0.389825	-0.134855	-0.692882	-0.692882	4.47222	-0.406359	-0.692882	-0.370973	-0.692882	-0.692882	-0.692882	1.84579	-0.239794
AT1G62580		C	-0.461925	-0.645311	-1.5873	2.55312	0.695624	0.79231	-0.76993	-0.792143	-1.17136	2.13164	0.649604	0.794987	-1.4381	-1.01179	-2.05846	1.54378	0.766259	0.00899331
AT2G07732		C	-1.14676	-1.7431	-0.636791	0.460001	-0.566347	0.891171	0.29996	0.196857	0.00295139	4.36643	0.426975	0.46664	-0.598922	-1.45538	-0.283704	-0.680417	0.519017	-0.518574
AT3G28510		C	-0.539763	-0.794643	-0.58206	-0.553302	-0.794643	-0.241271	0.164763	-0.794643	1.80172	3.42174	-0.794643	0.0468261	0.0126706	-0.794643	-0.794643	2.82582	-0.794643	-0.794643
AT1G07610	MT1C	C	-1.10849	-1.01051	-0.972201	1.43598	1.47718	1.50791	-1.53926	-1.21982	-1.16078	0.996355	1.03512	1.49138	-1.60793	-1.13331	-1.32506	0.693611	1.09837	1.34144
AT2G04040	DTX1	C	-1.8261	-0.182503	-2.65552	0.135926	0.297054	0.0120509	-0.464872	-0.756054	-0.338738	0.998259	1.94166	1.64536	-0.04216	1.1111	-1.64294	-0.943317	0.844882	1.86592
AT5G38200		C	-1.04515	-0.554544	-1.20098	1.45208	0.989584	1.08984	-1.24238	-0.846441	-1.84124	1.6162	1.39352	1.97786	-1.23003	-0.909408	-1.6868	0.551092	0.817823	0.668984
AT1G22500	ATL15	C	-1.45652	-0.801719	-1.34274	1.51753	1.26623	0.83506	-1.00977	-1.08298	-0.842503	1.59775	1.43529	1.70046	-1.65122	-1.28901	-1.28155	1.05317	0.759645	0.592867
AT5G65980	PILS7	C	-1.25826	-0.949118	-1.25826	1.82338	1.24138	1.46642	-0.95243	-1.25826	-1.25826	0.500879	1.11309	2.17021	-0.936348	-1.25826	-1.25826	0.067435	1.28041	0.724231
AT5G59220	SAG113	C	-0.760842	-0.453582	-0.0465103	-0.394708	0.9993	2.45898	-1.53211	-1.54504	-1.76174	0.864863	1.77413	1.48866	0.462592	-1.32625	-1.20506	-0.628998	0.299386	1.30693
AT3G23550	DTX18	C	-2.80721	0.0585216	-2.00935	-0.62066	0.621839	0.1985	0.847115	-0.0740764	0.216924	0.603547	1.9728	2.29653	-0.712064	0.0253368	-1.51134	-0.507213	0.33547	1.06533
AT1G22470		C	-1.01546	-0.364957	-1.28308	1.51448	1.68487	1.71427	-0.71854	-1.82535	-0.913995	0.901555	0.956204	1.33731	-1.54118	-1.73578	-0.839645	0.236493	1.23159	0.661218
ATCG00350	PSAA	C	-1.65123	-1.71096	-0.135795	0.763183	0.223541	1.16798	-0.0975462	-0.515825	-0.418281	4.08601	-0.226616	0.357905	-0.418478	-0.871515	-0.483621	-0.457504	0.718628	-0.32988
AT1G02220	NAC003	C	-1.6544	-0.905607	-1.00742	0.00619165	1.15645	1.81439	-0.918085	-0.84608	-0.819062	1.25325	1.5332	2.09192	-1.95773	-0.726991	-1.04132	0.194618	0.83204	0.994638
AT2G26980.5	NA	C	-0.918131	-0.86496	-1.04861	1.26929	1.17573	1.0493	-1.29836	-1.26019	-1.10088	1.25775	1.17617	1.38747	-1.62902	-1.32563	-1.40193	1.12581	1.10773	1.29846
AT1G60140	TPS10	C	-1.53654	-1.12209	-1.1418	1.13218	1.03532	0.571113	-1.29517	-0.810891	-0.830168	1.61767	1.39128	1.51094	-1.46991	-1.13238	-1.29687	0.923991	1.25352	1.19981
AT2G26980	CIPK3	C	-0.867787	-0.886154	-1.06613	1.25986	1.16407	1.06546	-1.34572	-1.26288	-1.12232	1.24542	1.16194	1.37937	-1.54795	-1.29648	-1.38982	1.10926	1.11003	1.28983
AT2G26980.2	NA	C	-0.852505	-0.878657	-1.0767	1.26476	1.16942	1.07016	-1.31002	-1.26887	-1.10652	1.24159	1.15532	1.40078	-1.56303	-1.31046	-1.4092	1.10735	1.08509	1.2815
AT2G26980.1	NA	C	-0.857574	-0.882495	-1.07892	1.26182	1.17311	1.07245	-1.30923	-1.26603	-1.10137	1.23806	1.14998	1.39957	-1.56281	-1.30632	-1.40863	1.10467	1.08555	1.28816
AT2G26980.4	NA	C	-0.833269	-0.841722	-1.05309	1.27554	1.1723	1.06886	-1.37326	-1.25116	-1.13077	1.23023	1.14165	1.34722	-1.52368	-1.32341	-1.37115	1.10009	1.09579	1.26983
AT3G48990	AAE3	C	-1.69013	-1.36936	-1.63452	1.02661	1.03067	0.916819	-0.759224	-0.688535	-0.747462	1.34236	1.4949	1.69247	-1.24367	-1.01479	-1.25231	0.825441	0.979542	1.09118
AT4G12400	HOP3	C	-0.925164	-0.651425	-0.346531	0.131176	2.15014	2.28638	-0.844303	-0.945398	-1.37097	-0.466348	1.91663	1.24735	-1.21149	-0.992695	-1.14438	-0.537322	0.82688	0.877484
AT5G64260	EXL2	C	-1.7996	-0.765934	-1.21777	0.665634	1.45464	0.833161	-0.885258	-1.13641	-0.668894	1.01654	1.88042	1.80213	-1.27949	-1.19217	-1.13249	0.472731	1.01757	0.935193
ATCG00720	PETB	C	-1.11985	-0.621447	0.0148411	0.524859	-0.172722	1.35277	-0.246634	-0.61567	-0.521609	4.01879	-0.0913627	0.262968	-0.242797	-1.42138	-0.808221	-0.183933	0.900834	-1.02944
AT3G16530		C	-2.18339	-1.01409	-2.03972	-0.280654	0.689314	0.458665	-0.24473	-0.355223	-0.180375	0.621214	1.85935	2.25479	-0.759452	-0.38652	-0.899795	-0.245942	1.08932	1.61725
AT2G22200	ERF056	C	-1.45528	-0.441512	0.0701242	1.20594	1.08072	0.873527	-1.21445	-1.11384	-0.701246	1.19338	1.16075	1.55775	-1.51098	-1.97399	-1.52213	0.901945	0.804807	1.08449
AT4G12400.1	NA	C	-0.899441	-0.659504	-0.357197	0.111806	2.24511	2.25556	-0.896091	-0.919676	-1.34525	-0.440626	1.8515	1.21244	-1.18577	-1.02307	-1.06311	-0.5116	0.776355	0.848559
AT3G46660	UGT76E12	C	-1.02858	-0.68953	-1.15378	1.44564	1.70729	1.74828	-0.985956	-1.51351	-0.738573	1.21238	1.38177	1.43831	-1.5373	-0.754713	-1.30558	-0.0501965	0.414023	0.410015
ATCG00340	PSAB	C	-1.22656	-1.36773	-0.186561	0.448392	0.133321	1.19084	0.0892516	-0.139515	-0.360253	4.10059	0.100914	0.549046	-0.577561	-1.03426	-0.552762	-0.912738	0.220001	-0.474412
AT1G53625		C	-1.15037	-1.09611	-1.19267	-0.471338	-0.201413	-0.28837	-0.632623	-0.855748	-1.11901	2.18336	1.24384	0.742526	0.501566	-1.40525	-1.04028	1.32799	1.22249	2.23143
AT5G13330	ERF113	C	-1.2612	-1.45679	-1.39358	0.495628	1.36902	1.82186	-0.829035	-1.29012	-1.16807	0.79106	1.26493	2.08569	-0.91473	-0.884154	-0.64444	0.227962	0.955734	0.830238
AT4G02330	PME41	C	-2.40565	0.280588	-0.176623	0.357026	1.3668	1.33934	-0.801771	-1.23696	-1.04569	0.652983	1.16085	0.920844	-1.29498	-1.63034	-0.738924	0.313728	1.28021	1.65858
AT5G13110	G6PD2	C	-1.64549	-0.865754	-0.658248	1.121	1.15161	1.12763	-1.1287	-0.886665	-0.999029	1.10883	1.39299	1.56307	-1.30281	-1.24952	-1.43816	0.707074	0.847597	1.15458
ATCG00140	ATPH	C	-0.292255	-0.564695	-0.113817	0.0923243	-0.592702	1.09507	-0.332841	-0.145347	-0.414521	4.16557	-0.0272041	0.00773423	-0.516212	-1.35087	-0.792422	-0.0515774	0.841554	-1.00779
AT2G15390.2	NA	C	-2.16494	-0.166375	-0.0703819	-1.33963	0.780922	0.27919	-0.243966	-1.3789	-0.534744	1.0557	1.75543	1.64734	-0.729543	-1.11826	-1.0442	0.176366	1.53531	1.56067
AT5G65660		C	-1.70142	-1.06981	-1.0701	1.08838	1.04777	1.09795	-0.892536	-0.865312	-0.836083	1.32949	1.44986	1.57628	-1.20666	-1.17158	-1.32832	0.781618	0.850018	0.92046
ATMG00280	ORF110A	C	-0.802939	-1.34659	-0.48392	0.163357	-0.662498	0.877021	0.326542	0.0296307	0.173822	4.09638	0.2851	0.0578969	-0.774557	-1.25999	-0.029644	-0.48531	0.425665	-0.58996
AT2G20560		C	-0.545386	-0.751383	-1.05914	-0.21142	2.49118	1.24675	-1.02834	-1.37056	-1.12084	-0.265531	1.79772	1.21058	-0.692688	-1.11495	-0.61568	-0.184253	1.21829	0.995658
AT4G14370		C	-1.1528	0.776907	0.405238	-0.747198	0.638878	0.750428	-1.81246	-1.26295	-0.90338	1.267	1.26985	1.34438	-0.227558	-1.42213	-1.44748	-0.486763	1.32026	1.68976
AT5G38710	POX2	C	-1.45863	-0.891154	-0.333104	0.0709393	0.431522	0.98573	-1.07202	-0.9249	-0.523035	1.20569	1.82028	1.72287	-1.20341	-0.677566	-1.9054	0.204352	0.93712	1.61071
AT1G07900	LBD1	C	-1.69887	-0.702852	0.422649	0.0664393	1.24709	1.65887	-0.950965	-1.59693	-1.14642	0.0934825	1.73214	1.38628	-0.271141	-1.40838	-1.25323	0.601127	0.774186	1.04653
AT1G05000.1	NA	C	-2.01757	-1.11392	-1.05414	0.962868	1.14228	0.96407	-0.968289	-0.7655	-0.82197	1.1839	1.34851	1.69521	-0.842253	-0.887969	-1.3036	0.764192	0.744637	0.969551
AT2G15390	FUT4	C	-2.03621	-0.167797	-0.0211636	-1.322	0.805383	0.217047	-0.115237	-1.25017	-0.561658	1.04478	1.72468	1.65371	-0.922736	-0.989534	-1.06024	-0.0430725	1.50776	1.53646
AT1G05000		C	-1.89765	-1.07554	-1.01209	0.950407	1.1385	0.972661	-0.94602	-0.827743	-0.826177	1.18145	1.31754	1.67529	-0.780748	-0.874715	-1.46324	0.772246	0.753167	0.942653
AT5G19970		C	-0.952881	-0.219675	-0.237809	1.23419	1.39601	1.30203	-1.18516	-0.796809	-0.983926	1.25446	0.835969	1.10505	-1.70654	-1.36688	-1.84405	0.329029	0.819741	1.01725
AT5G13210		C	-1.18557	-1.4839	-1.1539	-0.909441	-0.0972959	0.0110352	-0.0560909	-1.072	-0.757749	1.58847	1.58867	0.54315	-0.0660515	-1.43936	0.533401	0.1065	1.8123	2.03784
AT2G29490	GSTU1	C	-0.677032	-1.28913	-2.1545	0.924295	0.721236	0.710339	-0.52735	-1.29603	-0.762245	0.913147	1.49832	1.47035	-0.983478	-0.898118	-0.745086	0.40445	1.32957	1.36127
AT3G09405	PAE4	C	-0.511219	-0.898332	-1.66703	-1.44989	0.516317	0.788766	-0.16475	-0.614457	-0.748158	0.0683474	2.12924	1.1304	-0.326294	-0.706518	-0.694579	-0.596898	1.40814	2.33692
AT4G01870		C	-1.58101	-1.16063	-1.86392	0.812794	0.744174	0.774721	-0.476221	-0.681694	-0.465134	1.2815	1.74355	1.6568	-1.01222	-0.388869	-1.25729	-0.159098	0.83397	1.19857
AT5G12030	HSP17.7	C	-0.587222	-0.495058	-0.660816	-0.610606	3.23574	0.462433	-0.752814	-0.757883	-0.772399	0.25785	-0.772119	-0.0189195	-1.05864	-0.668316	1.09656	-0.597498	2.07407	0.62564
AT1G14200		C	0.0368107	-2.19019	-0.921983	-0.406823	3.29069	0.141866	0.124245	-0.464658	-0.578859	0.0734727	1.65471	0.793838	-0.739423	-0.823416	-0.507702	-0.0519008	0.133957	0.435372
AT5G20230	BCB	C	-1.61261	0.799042	-0.461849	-0.798384	0.792966	0.370761	-0.339217	-1.96945	-0.291878	1.4972	1.06285	1.28299	-1.03586	-1.50816	-0.870153	0.340352	1.26721	1.4742
AT1G73810		C	-1.27514	-0.966754	-0.903542	-0.681305	0.311993	1.41495	-0.10264	-0.636228	-1.22158	0.624625	1.80988	1.12823	-1.16163	-1.04934	-1.09056	0.717998	1.19092	1.89012
AT2G20142		C	-1.24072	0.049013	-0.746767	0.0394044	1.54578	1.20342	-1.71214	-1.16263	-0.80306	0.739877	0.885521	0.598021	-0.712184	-1.71214	-0.814064	1.10059	1.74613	0.995943
AT1G67810	SUFE2	C	-2.07015	-0.55646	-1.28093	-0.245388	0.495618	1.10013	-1.04934	-0.34352	-0.654205	-0.159851	1.92349	1.74872	-0.311416	-0.175491	-1.05202	-0.163053	0.86726	1.92662
AT2G36780	UGT73C3	C	-0.446387	-0.840372	-1.18056	1.20269	0.941913	0.864616	-0.728131	-1.14837	-0.48722	1.25657	1.37638	1.27215	-0.93684	1.01917	-2.25871	-1.16793	0.452918	0.808127
AT4G22530		C	-1.00575	-1.46698	-1.47112	0.539099	0.819104	1.47715	-1.0697	-0.964812	-0.774546	1.11845	1.49202	1.47099	-0.953581	-0.971823	-0.818376	0.585544	1.20742	0.786909
AT1G15380.1	NA	C	-1.32006	-0.352247	-1.10748	0.507463	1.69363	1.87866	-0.762032	-0.770554	-0.795072	1.13195	0.707009	1.74875	-1.32006	-1.32006	-0.955085	0.00563319	0.36711	0.662429
AT2G15620	NIR1	C	-0.978015	-1.01108	-0.819668	1.24412	1.06333	0.914208	-0.936544	-0.884538	-0.764773	1.18775	1.216	1.37829	-1.36166	-1.30197	-1.52395	0.864464	0.74869	0.965363
AT3G63380	ACA12	C	-0.974228	-0.714353	-1.61725	-1.40803	-0.307071	0.591284	-0.390527	-0.800556	0.0939573	1.08737	2.46074	0.738138	0.0496352	-0.197519	-1.00584	-0.605329	1.12391	1.87568
AT1G35230	AGP5	C	-2.13168	-0.589795	-0.674154	-0.731787	1.03942	0.912092	-0.724113	-1.37007	-0.0300593	1.65692	1.15932	1.55517	-0.672308	-0.613577	-1.23361	0.517445	0.87386	1.05693
ATCG00580	PSBE	C	-1.26537	-0.61486	-0.208416	0.35622	0.0753247	1.20733	0.079856	-0.140689	-0.133916	3.87995	-0.201235	0.00896031	-0.916639	-0.232751	-0.317194	-1.05032	-0.261521	-0.264741
AT1G77120	ADH1	C	-1.50699	-0.635912	-1.29071	0.458164	0.708763	0.74139	-1.1788	-1.07901	-1.39457	1.13595	1.8713	1.42084	-0.259185	-0.728204	-0.763752	0.208377	1.43512	0.857225
AT1G51890.1	NA	C	-0.972086	-1.3839	-1.54966	-0.650746	0.174166	0.725256	0.0774232	-0.837147	-0.175993	1.5678	2.28483	1.20936	0.300368	-1.25026	-1.04941	-0.242701	0.591185	1.18152
AT2G43820	UGT74F2	C	-1.40279	-1.03179	-1.72329	1.3888	0.568735	1.07076	-1.06671	-0.753246	-0.693231	1.33515	1.24536	1.1452	-1.11045	-0.698565	-0.778738	0.895865	0.863085	0.745855
AT1G21520		C	-1.6883	-0.99853	-1.21265	0.5829	0.430254	1.00161	-0.930193	-0.731823	-0.606395	0.955028	1.19584	1.30473	-1.22918	-1.11191	-0.62562	1.2174	0.840441	1.6064
AT5G14730		C	-0.948572	-0.339413	-0.991004	-0.304048	0.904127	-0.00651086	-1.03533	-0.374605	-0.733273	1.44148	1.98673	0.477589	-1.6793	-0.877878	-0.620436	-0.0301269	1.04445	2.08611
AT3G57260	BGL2	C	-1.35495	-0.0541489	1.87788	-0.402285	0.00423127	1.05885	-0.372648	-1.15237	0.194031	1.75325	-0.422251	-0.364986	-1.3003	-1.86958	-0.457755	0.922047	0.414655	1.52633
AT5G01760	TOL7	C	-0.779909	-0.358522	-0.831454	0.718029	1.52364	0.710482	-1.45617	-1.71344	-1.10512	0.959732	0.951235	1.2256	-1.01425	-1.06405	-0.727738	0.719044	1.39465	0.848241
AT5G07440.3	NA	C	-1.13907	-0.681911	-1.31679	0.942996	1.11166	1.08946	-1.04078	-0.924613	-1.03354	1.25186	1.36935	1.38519	-0.889807	-1.2028	-1.0882	0.610957	0.795827	0.760215
AT5G24120	SIGE	C	-0.673093	-1.0473	-1.20837	0.167514	1.00835	0.455772	-0.758502	-1.11502	-0.842999	0.247192	1.85184	1.77218	-0.800685	-0.808848	-1.17298	0.0752122	1.44475	1.40498
AT1G32960	SBT3.3	C	-1.19183	-0.883126	-1.44671	-0.817915	0.404107	0.933911	-1.14088	-0.685105	-0.378175	0.747829	1.51872	2.11673	-0.639396	-0.496563	-0.790702	0.0809435	1.18103	1.48713
AT1G28190		C	-1.13374	-0.515284	-1.21006	-0.503513	0.77621	0.962655	-0.757634	-1.00138	-0.66031	0.513453	2.05765	1.15642	-0.956311	-1.16305	-0.93983	0.575464	1.17281	1.62645
AT1G32940	SBT3.5	C	-0.893324	-1.29119	-1.12926	-0.632262	0.490821	0.990599	-0.856256	-0.827298	-0.599737	0.281544	2.21664	1.38451	-0.688687	-0.40635	-0.741806	-0.350247	1.27495	1.77736
AT5G07440.1	NA	C	-1.13392	-0.694374	-1.30192	0.984309	1.12702	1.09285	-0.97605	-0.930428	-1.02922	1.23536	1.34688	1.39429	-0.921619	-1.22044	-1.08966	0.616051	0.776473	0.724391
AT5G07440	GDH2	C	-1.13447	-0.696845	-1.26996	0.985538	1.12513	1.0918	-0.978557	-0.928092	-1.00955	1.24453	1.34652	1.38999	-0.929642	-1.23989	-1.09842	0.612931	0.772342	0.716647
AT4G23215.1	NA	C	-1.03814	-0.513207	-1.29302	-1.05168	0.127037	0.543439	-0.734989	-1.29302	-0.768029	1.23553	1.71244	1.01714	0.166354	-0.90269	-0.637009	0.234636	0.939768	2.25543
AT1G21240	WAK3	C	-1.18294	-1.24431	-1.594	-0.511016	0.489931	1.35253	-0.446463	-1.04693	-0.852173	1.06668	1.35855	0.433873	-0.424349	-0.781357	-0.654303	0.999823	1.25396	1.78251
AT5G17390		C	-0.715077	-1.16254	-0.757509	0.635877	1.09209	1.19279	-1.48635	-0.932601	-0.674265	0.778801	0.877265	1.65029	-0.860857	-1.09331	-1.34046	0.442307	0.963099	1.39045
AT1G51890		C	-0.911517	-1.32333	-1.48909	-0.821657	0.171642	0.675969	0.137992	-0.776579	-0.313955	1.5511	2.25852	1.1819	0.282935	-1.18969	-0.988843	-0.182133	0.55682	1.17992
AT1G18390		C	-1.27791	-1.2146	-0.679358	0.0462295	0.773233	0.622264	-0.857639	-0.840849	-0.624612	0.455663	1.9248	1.57176	-0.704846	-0.782091	-1.2206	-0.12704	1.24702	1.68858
AT1G10585	BHLH167	C	-1.54431	-0.124046	-1.68959	-0.0902245	0.882885	0.168316	-0.199091	-0.492463	-0.708979	1.10218	1.98584	2.14846	-0.485106	0.256636	-0.810682	-1.1273	0.942124	-0.214639
AT1G67920		C	-1.6358	-1.01065	-1.25472	-0.305355	0.176487	0.132198	-0.84518	-1.04239	-0.627994	0.645194	1.49119	1.37397	-0.0628143	-0.292106	-1.02581	0.955918	1.64292	1.68493
AT4G31860.1	NA	C	-0.830005	-0.916784	-1.14824	0.727853	1.02079	1.33933	-0.980307	-1.14109	-1.16717	0.651362	1.50976	1.48276	-0.685972	-0.875943	-1.23631	0.231505	0.884841	1.13363
AT3G26210	CYP71B23	C	-1.45487	-0.651219	-1.15056	-0.418956	0.777565	0.746171	0.146627	-0.526665	-0.092797	1.57277	1.47407	1.36165	-1.22979	-1.99194	-0.733629	0.840129	0.719697	0.61173
AT1G70260		C	-1.01653	0.713904	0.321257	-0.0978398	0.811245	1.01414	-1.64889	0.1145	-0.691814	0.335808	0.601092	1.53971	-1.59457	-1.66137	-1.22394	0.484512	0.229382	1.76943
AT1G68765	IDA	C	-0.759596	-0.759596	-0.197628	-0.759596	-0.302859	-0.456539	-0.759596	-0.759596	-0.759596	2.59679	1.41518	-0.148031	-0.759596	-0.759596	-0.759596	1.49328	1.0845	1.35167
AT3G01420	DOX1	C	1.54781	-0.544943	-0.803427	0.158579	0.72736	1.72224	-0.740124	-0.255291	-0.987767	2.81491	-0.987293	-0.671285	-0.512803	-1.12243	0.0794062	0.0148983	-0.435429	-0.00440851
AT2G32200		C	-1.21705	0.529673	-0.419183	-0.0491844	1.93427	0.946565	-0.751957	-1.57595	-0.808172	0.408859	1.2056	0.271073	-0.876755	-1.48638	-0.771409	-0.0141839	0.9142	1.75997
AT5G17860	CCX1	C	-1.39518	-0.707581	-1.16774	0.861033	0.709609	1.05659	-0.775075	-0.732784	-0.565521	1.42223	1.33627	1.70278	-0.662531	-1.62002	-1.04889	0.754507	0.258165	0.574122
AT4G31860		C	-0.88703	-0.867405	-1.14837	0.725067	1.01789	1.32471	-0.972931	-1.13921	-1.14087	0.646181	1.47976	1.47936	-0.646983	-0.898681	-1.22388	0.251496	0.869657	1.13123
ATCG00730	PETD	C	-0.381657	-0.557781	0.3844	0.500494	-0.0686141	0.785196	-0.160398	-0.114442	-0.290533	3.77141	-0.36402	0.248557	-0.454301	-1.1671	-0.714803	-0.448756	0.000440917	-0.968097
ATCG00130	ATPF	C	-0.607051	-0.712802	0.0472699	0.461086	0.148376	0.887746	-0.128978	-0.152945	-0.155559	3.71915	-0.154168	0.18288	-0.368103	-1.26915	-0.655995	-0.94785	0.184667	-0.478573
AT4G03450		C	-1.29152	-0.982382	-1.07894	-0.662726	0.40207	0.10699	-0.166771	-0.990762	-0.382445	1.78794	1.99948	-0.0775265	-0.70659	-0.341374	-0.635513	0.0341717	0.822967	2.16293
AT1G07620	ATOBGM	C	-1.68126	-0.387867	-0.892044	-0.836073	0.663695	0.452164	-0.181397	-1.56092	-0.831769	0.0938214	1.80685	1.37287	-0.922508	-0.0065168	-0.448592	0.452251	1.13313	1.77417
AT5G14760	AO	C	-1.00705	-0.653358	-0.333542	0.720058	1.31512	1.22029	-0.871944	-1.11187	-0.587052	0.624182	1.50809	1.48517	-1.25448	-1.20929	-1.50286	0.0561236	0.660006	0.942397
AT2G34070	TBL37	C	-0.802789	-0.679332	-0.7666	1.01014	1.29092	1.22857	-1.2251	-1.26185	-1.04374	0.639684	1.22321	1.22385	-1.06111	-0.965557	-1.23594	0.573824	0.903188	0.948623
AT1G55920	SAT1	C	-1.22111	-0.860928	-1.10709	0.806608	0.746523	0.399233	-0.931682	-0.730876	-0.633299	0.918392	1.39989	1.41987	-1.20788	-1.05172	-1.17162	0.704679	1.11834	1.40267
ATCG00120	ATPA	C	-0.758935	-0.315153	0.30666	0.368298	0.151512	1.15365	0.177361	-0.592138	-0.38721	3.62501	-0.613241	0.168593	-0.254164	-0.728716	-0.987604	-0.917762	0.142635	-0.53879
AT3G24500	MBF1C	C	-0.362707	-1.07268	-0.770537	0.0492176	2.69358	0.76176	-0.290524	-1.43009	-1.10142	-0.520516	1.60314	0.672547	-0.620971	-0.821075	-0.312419	-0.172793	0.791167	0.904322
AT2G35710	PGSIP8	C	-1.15371	1.01531	-0.488079	-0.141041	1.31835	1.35269	-0.680866	-0.975494	-1.36309	0.472021	1.24842	0.951199	-1.3839	-1.18767	-1.11361	0.0274718	0.934762	1.16723
AT3G26500	PIRL2	C	-0.67254	-1.34325	-1.34486	-0.15529	-0.486777	0.47379	-0.499265	-0.176552	-0.838296	1.36302	1.82685	1.20667	-0.58496	-1.5165	-0.183113	0.0978731	1.55143	1.28177
AT1G21110	IGMT3	C	-1.09414	-0.852989	-1.12682	-0.691609	0.53957	0.331698	-0.515162	-0.963266	-0.540317	0.697465	1.86677	1.59174	-0.725477	-0.769909	-0.530413	-0.328538	1.06072	2.05069
AT4G33960		C	-0.767845	-0.849772	-0.743998	1.04541	0.472133	0.0970641	-1.10799	-0.384561	-0.532819	1.08633	0.855866	1.13338	-1.72879	-1.57069	-0.769544	1.2726	1.3329	1.16032
AT3G19030		C	-1.25463	-0.10721	-0.205491	0.893518	1.01747	0.632149	-0.770641	-1.30237	-1.07963	0.731535	0.91076	0.778115	-1.44737	-1.24955	-1.19404	1.23689	1.20405	1.20645
AT1G02400	GA2OX6	C	-0.835277	0.462734	0.315157	-0.889103	0.851969	1.11482	-1.01592	-0.663197	-1.22046	-0.191615	2.1028	1.3063	-0.829624	-0.936547	-1.39092	-0.28429	0.843722	1.25945
AT1G09932		C	-1.72892	0.486189	0.282313	-1.19439	0.515838	0.931754	-0.710723	-1.03732	-0.521389	2.03449	0.665294	1.256	-0.524429	-1.59347	-0.697338	0.150322	0.882255	0.803524
AT1G70800	CAR6	C	-1.08192	-1.02984	-1.1304	0.593879	1.07125	1.04744	-1.02293	-0.876198	-0.991069	0.977154	1.3273	1.29874	-0.992571	-0.875812	-1.03402	0.772927	0.952717	0.993349
AT5G02490	MED37D	C	-0.673559	-0.626053	-0.532156	-0.811908	1.04225	1.91174	-0.902308	-0.921586	-0.718138	-0.389361	1.53183	1.27368	-0.814749	-0.577519	-0.671314	-0.714958	1.28143	1.31267
AT5G12940		C	-1.75109	0.465287	-0.0804598	0.181451	1.17471	0.665772	-0.403915	-0.835533	-1.51192	0.786211	1.05614	0.699753	-0.249318	-1.79521	-1.24762	0.784717	1.18624	0.874771
AT2G18670	ATL56	C	-1.09494	-0.676182	-0.680663	-0.526754	0.0510723	0.653819	-0.727939	-0.680177	-0.858705	0.366436	2.34786	0.930399	-0.0817537	-0.616275	-1.00971	-0.612074	1.41665	1.79894
ATCG00680	PSBB	C	-0.495223	-0.758726	-0.384581	0.122878	-0.0436319	0.857007	-0.53155	-0.212753	-0.477311	3.79039	-0.0808577	0.0156996	-0.614609	-0.407823	-0.278719	-0.5693	0.520252	-0.45114
AT5G20540	BRXL4	C	-1.20435	-0.503527	-0.226177	1.23567	0.941199	0.789088	-1.41522	-1.2049	-1.11032	1.05511	0.873231	1.26831	-1.01724	-0.92307	-1.04315	0.617262	0.962372	0.905703
AT3G22200	POP2	C	-1.18466	-0.856381	-1.40822	0.786447	0.929187	0.815545	-0.875981	-0.793583	-0.778133	1.21726	1.36185	1.54379	-0.83433	-1.10153	-0.869543	0.685639	0.693025	0.669619
AT4G13420	POT5	C	-0.793952	-0.485248	-1.04883	-0.807491	1.19128	1.04628	-0.0894259	-0.748073	0.29385	1.68761	1.7444	1.87697	-0.726923	-0.658506	-1.04883	-0.587688	-0.249678	-0.595744
AT5G62720.1	NA	C	-1.08781	-0.859786	-1.0025	0.870935	0.797611	0.716534	-1.19476	-0.815506	-0.878108	1.0545	1.3962	1.10889	-1.02928	-0.920641	-1.08866	0.883536	1.01988	1.02897
AT4G11000		C	-0.768511	-0.648361	-0.350023	-0.0282794	1.02316	0.585766	-0.65554	-1.42817	-0.698394	1.4319	1.27059	0.209516	-1.10626	-1.03784	-0.772163	-0.337386	2.03009	1.27991
AT1G01480.1	NA	C	-0.853684	-0.0738748	-0.144356	-0.853684	-0.213386	-0.300312	-0.853684	-0.853684	-0.567441	3.13781	1.24913	-0.242119	0.846689	-0.853684	-0.488711	1.00884	0.45675	-0.400596
AT1G09932.2	NA	C	-1.70822	0.376734	0.25459	-1.02919	0.48823	0.907046	-0.690027	-1.01662	-0.500693	2.10731	0.634554	1.23581	-0.503733	-1.57278	-0.676642	0.0416002	0.827803	0.82422
AT2G25735		C	-2.19434	0.532723	-0.78729	-0.316292	0.971328	0.154715	-0.216921	-1.19331	-0.940968	0.961903	1.28645	0.551549	-0.673822	-0.70782	-0.800683	0.543025	1.39833	1.43142
AT5G62720		C	-1.08297	-0.855591	-1.0034	0.878152	0.801125	0.715355	-1.2025	-0.820412	-0.909931	1.04535	1.3869	1.10922	-1.00755	-0.914604	-1.07363	0.896371	1.01491	1.02321
AT5G08760		C	-2.30246	-0.225506	0.272377	0.0798212	1.0325	0.805457	-0.349897	-1.08694	-0.757551	0.599312	0.917407	0.503147	-1.13932	-1.035	-0.861794	0.978333	1.25872	1.31139
AT5G59340	WOX2	C	-1.18754	-1.28361	-0.0233772	0.885033	0.744452	0.771662	-0.722446	-0.900713	-0.274235	1.18047	1.11824	1.43237	-1.26226	-1.45687	-1.19119	0.712597	0.59654	0.860884
AT5G40850.2	NA	C	-1.3221	-0.552328	-0.189506	0.926204	0.764327	0.700627	-1.05077	-0.791643	-0.566013	0.833456	1.10729	1.18063	-1.43426	-1.21026	-1.37407	0.860124	0.909989	1.2083
AT2G36750	UGT73C1	C	-0.841776	-1.12963	-1.55537	0.978258	0.942263	0.772674	-0.59401	-0.927733	-0.696187	0.39332	1.49069	1.33223	-0.836177	-0.987986	-0.536119	-0.249468	1.43709	1.00792
AT4G25810	XTH23	C	-0.530762	-1.21276	-0.587053	0.26355	2.29914	1.17695	-0.571347	-1.64431	-1.07901	0.324814	0.746889	0.80879	-0.110871	-0.716598	-1.16249	0.27322	0.797629	0.92421
AT1G07160		C	-0.996026	-0.996026	-0.434059	-0.996026	-0.539289	-0.442654	-0.223396	-0.446521	-0.471039	2.36036	1.65307	0.373439	0.325844	-0.996026	-0.996026	0.531626	1.44771	0.84505
AT5G40850	UPM1	C	-1.29492	-0.553829	-0.189204	0.924325	0.762976	0.705319	-1.05522	-0.782713	-0.574468	0.825048	1.10951	1.17372	-1.42976	-1.21635	-1.3712	0.852061	0.906976	1.20773
AT1G13990		C	-0.872456	-1.15008	-1.45452	0.725169	0.743502	0.756377	-0.948464	-1.11596	-0.921706	0.82132	1.41153	1.28588	-0.611453	-0.784126	-0.776892	0.742936	1.12202	1.02691
AT3G25610	ALA10	C	-1.25598	-0.0428621	-0.128629	-0.362409	0.643785	0.510294	-0.666874	-0.968523	-0.784728	0.780871	2.3007	0.592199	-1.07787	-1.13054	-0.966478	0.0495919	0.781297	1.72616
AT5G55150		C	-1.1376	-0.35779	-0.575632	-0.508806	-0.891231	-0.0207161	-0.364969	-0.588095	-1.1376	1.66198	1.56116	-0.526035	-0.815691	-0.440378	0.706674	-0.0468152	1.49014	1.99141
AT2G43570	CHI	C	-1.27505	-0.817301	-0.642368	-0.817176	-0.327639	-0.043607	-0.251593	-0.592748	0.030503	2.99538	1.07585	0.341092	-0.133265	-0.366571	-0.528232	1.68685	-0.375749	0.0416277
ATCG01080	NDHG	C	-0.590619	-0.0928918	0.83349	0.520395	0.715402	1.19066	-0.197382	-0.216635	-0.0184405	2.88705	-0.0172682	0.0148443	-1.23702	-0.879062	-1.38833	-1.23429	0.0701518	-0.360054
AT3G22200.1	NA	C	-1.18486	-0.859632	-1.402	0.767752	0.905158	0.797107	-0.855056	-0.7705	-0.776954	1.19588	1.3431	1.52731	-0.805833	-1.08344	-0.837783	0.683976	0.690202	0.665567
AT1G05100	MAPKKK18	C	-0.363562	-0.246547	0.350636	-0.180174	0.902576	2.40757	-0.73462	-1.06121	-0.665015	-0.126786	0.957738	1.19122	-0.307323	-1.61737	-1.64272	0.456866	0.703932	-0.0252085
ATCG00280	PSBC	C	-0.770106	-0.224582	0.323881	0.833834	0.992515	1.41569	-1.23806	-1.14091	-0.867361	2.93136	-0.435657	-0.160782	-0.529833	-0.410058	-0.3513	-0.360368	0.0310828	-0.0393365
AT5G10030	TGA4	C	-1.21135	-0.6986	-0.809138	0.773705	0.594252	0.476349	-1.38009	-0.576694	-0.709154	1.11472	1.04231	1.14516	-1.00152	-0.98441	-1.19105	1.22155	0.920572	1.27339
AT1G13990.2	NA	C	-0.857014	-1.13457	-1.47715	0.721542	0.756479	0.75581	-0.965953	-1.13503	-0.903926	0.768529	1.38776	1.24914	-0.594837	-0.783938	-0.740499	0.739466	1.15532	1.05887
AT4G35770.1	NA	C	-0.821604	-0.983885	-0.895198	0.534498	-0.210796	0.341013	-1.29302	-0.346542	-1.29302	-0.160462	2.15143	1.16307	-0.293072	-0.902698	-0.00656268	0.569499	1.89931	0.548052
AT1G24145		C	-1.61534	-0.587001	-0.792068	-0.0426936	0.966752	0.3747	-0.597139	-1.10861	-1.14044	1.52756	1.09522	0.896819	-0.548346	-0.920069	-0.764919	0.689576	1.13532	1.43067
AT2G18190		C	-0.881803	-1.04408	-0.955396	0.680832	-0.149382	0.167853	-1.04739	-1.05246	-0.828235	0.126379	1.39355	0.401931	-0.353271	-1.35322	0.89232	0.5093	1.71731	1.77578
AT5G22520		C	-1.12848	0.00563284	-0.566515	-0.887142	0.794955	0.136075	-0.355852	-1.12848	-1.12848	1.60796	1.04629	0.836299	-1.12848	-1.12848	-0.472475	0.73404	1.1043	1.65884
AT1G05550.1	NA	C	-0.540395	0.122302	-0.799232	0.659519	1.89846	2.22318	-1.01181	-0.462309	-1.01181	0.120748	0.201179	1.37315	-0.689905	-0.621488	-1.01181	-1.01181	0.0655116	0.496532
AT1G05550.2	NA	C	-0.540395	0.122302	-0.799232	0.659519	1.89846	2.22318	-1.01181	-0.462309	-1.01181	0.120748	0.201179	1.37315	-0.689905	-0.621488	-1.01181	-1.01181	0.0655116	0.496532
AT3G62150	ABCB21	C	-1.53967	-0.791426	-1.17756	-0.0467896	0.734383	0.796286	-0.366832	-0.27754	-0.222173	0.20961	2.19849	0.830055	-0.981105	-0.439731	-0.922868	-0.379202	0.507345	1.86873
AT1G05550		C	-0.572469	0.0902271	-0.831306	0.627445	1.93614	2.19111	-0.738061	-0.494383	-1.04389	0.0886733	0.299734	1.4122	-0.72198	-0.653562	-1.04389	-1.04389	0.0334372	0.464457
AT1G43910		C	-0.93529	-0.341482	-0.315952	-0.583817	0.709185	1.05386	-0.452876	-1.23376	-0.987089	1.1907	1.53266	0.600279	-0.833882	-1.38198	-1.00177	0.259756	1.36643	1.35502
AT1G63340		C	-0.348664	-0.384042	-0.619635	2.07112	0.0484349	0.70227	-1.02975	-0.0721028	-0.893305	1.63564	-0.0297917	0.964654	-0.995067	-0.449934	-1.80238	1.15728	0.539731	-0.494446
AT4G28390	AAC3	C	-1.03291	-0.515547	-1.03808	-0.115948	0.862449	1.39042	-1.34092	-1.05626	-0.334194	0.851454	1.17893	1.43662	-0.706542	-1.26475	-0.647514	0.219284	0.813795	1.29972
AT3G55430		C	-1.13643	0.145118	-0.229162	0.463244	1.59232	1.59664	-0.998551	-0.742877	-0.834654	0.346128	1.52636	0.639754	-1.11867	-1.17351	-1.33396	-0.138209	0.558882	0.837584
ATCG00520	YCF4	C	-0.882223	-0.407766	0.464039	0.554931	0.151708	0.703034	-0.769251	-0.284418	-0.329772	3.43119	-0.472534	0.213271	-0.220012	-0.84466	-0.436585	-1.08074	0.443736	-0.233947
AT5G53290	CRF3	C	-1.42029	-0.274521	-0.012511	0.530336	1.34356	1.30558	-1.04877	-1.27752	-0.971617	0.145453	0.915172	1.07127	-0.848662	-1.0306	-1.05583	0.476608	0.860654	1.29168
AT1G13990.3	NA	C	-0.752201	-1.16792	-1.40197	0.695284	0.73069	0.768705	-1.01112	-1.09724	-0.984655	0.784407	1.3992	1.25973	-0.554978	-0.723265	-0.766891	0.721949	1.13005	0.970215
AT3G26440.1	NA	C	-1.16095	-0.15954	-0.74323	-0.648125	0.967099	0.533557	-1.2745	-0.500434	-1.12944	0.632939	1.08643	1.9141	-0.220197	-0.767031	-1.08136	0.00765003	1.21032	1.33271
AT3G26440.3	NA	C	-1.10884	-0.107438	-0.80524	-0.538289	0.999403	0.517398	-1.2224	-0.448332	-1.07734	0.685041	1.07299	1.90718	-0.229495	-0.951605	-1.16082	-0.0197331	1.22902	1.25849
AT2G36800	UGT73C5	C	-0.713513	-0.966103	-1.2539	0.690268	0.776784	0.396641	-0.712669	-1.06004	-0.959965	0.567038	1.45592	1.07775	-0.82379	-0.915726	-0.692653	0.129136	1.5077	1.49713
AT3G29250	SDR4	C	0.48618	-0.378144	-0.595986	-0.368548	0.692862	0.76997	-1.15795	-1.15795	-1.15795	1.81598	-0.871431	-0.118231	-0.573023	-0.767628	-0.259882	0.369699	1.18416	2.08788
AT2G34080		C	-0.872418	-0.795078	-0.998954	0.83978	1.17257	1.10199	-0.809201	-0.712289	-0.957554	0.4599	1.36296	1.42491	-1.26514	-0.687086	-1.20625	0.26422	0.716934	0.960705
AT1G15380		C	-1.1836	-0.215784	-0.971014	0.487737	1.53592	1.54109	-0.877769	-0.634091	-0.897353	0.913783	0.843472	1.34028	-1.1836	-1.1836	-0.818623	0.142096	0.503573	0.65748
AT1G69930	GSTU11	C	-1.0355	-0.255695	-0.637678	-0.794164	0.572543	0.229054	-0.729677	-1.0355	-0.749261	1.88262	2.00889	0.17849	-1.0355	-0.338283	-0.670531	0.0552803	0.950114	1.40481
AT3G26440		C	-1.22748	-0.190178	-0.831804	-0.564852	0.972839	0.525368	-1.24896	-0.474895	-1.1039	0.658477	1.11197	1.86548	-0.0791831	-0.854983	-1.05582	0.0331882	1.16827	1.29647
AT1G13470		C	-1.28348	-0.255148	-1.14054	-0.748957	0.0696845	-0.421479	-0.00778353	-1.2376	0.137275	0.342547	1.34354	0.609417	-0.0789927	-0.0202621	-0.640291	-0.728318	1.9199	2.14049
AT5G46295		C	0.0354675	0.105635	-1.10012	0.514818	1.73387	0.208371	-0.187955	-1.3127	-1.3127	0.680497	1.5692	-0.471235	-0.727773	-0.362557	-1.3127	-0.502659	1.13103	1.31152
AT3G44830	PDAT2	C	-1.26532	-0.956179	-0.703351	-0.475912	0.154736	0.662605	-0.492688	-0.96456	-0.979075	0.0511729	2.53813	1.25856	0.194052	-0.100044	-0.609311	-0.455274	0.967466	1.175
AT2G40340	DREB2C	C	-1.25736	-0.714806	-1.69622	0.667033	-0.310224	0.775006	-1.12715	-0.589585	-1.10578	0.537194	1.7948	1.08758	-0.454299	-0.17064	-0.195882	0.46365	1.06725	1.22942
AT4G38540	MO2	C	-1.31196	-0.700211	-1.47798	0.0690902	0.474529	0.773829	-0.637997	-0.618344	-0.388224	0.757453	1.79398	1.65731	-1.09155	-0.625979	-0.731005	0.0870298	0.917108	1.05293
AT5G10030.2	NA	C	-1.21387	-0.682051	-0.805398	0.762225	0.595264	0.497027	-1.33082	-0.538471	-0.727648	1.09937	1.00645	1.12999	-0.947849	-0.995133	-1.1479	1.21106	0.862546	1.2252
AT1G69920	GSTU12	C	-0.687595	-0.687595	-0.475013	-0.0588009	0.516245	1.0512	-0.687595	-0.687595	-0.687595	-0.687595	2.27784	2.13433	-0.365686	-0.687595	-0.687595	-0.687595	0.111559	0.996687
AT5G42830		C	-1.32986	-1.02204	-0.766659	-0.0905712	-0.61167	0.56489	-0.556252	-0.792106	-0.131695	1.57381	1.7285	1.05068	-0.305332	-0.952813	-0.581542	-0.442737	1.29182	1.3736
AT5G65640.2	NA	C	-1.79178	-0.338311	-0.188235	0.503588	1.04082	0.613235	-1.13198	-0.348993	-0.872662	0.924172	1.06062	1.61092	-1.14015	-1.07057	-0.89472	0.710049	0.300723	1.01328
AT1G08430	ALMT1	C	-1.6468	-0.762766	-0.933952	0.490137	0.892324	1.04317	-0.87319	-0.386879	-1.04924	1.06987	0.497057	1.68093	-1.16283	-0.820825	-0.135296	0.265865	1.32562	0.506807
AT2G37430	ZAT11	C	-0.999324	0.761825	-0.156303	-0.757983	0.204517	0.11756	-0.999324	-0.999324	-0.474337	2.75781	0.863172	-0.157855	0.000627685	-0.999324	-0.999324	0.528329	1.23346	0.0757994
AT2G01008		C	0.0910316	-0.0933462	0.378101	-0.0266489	-8.9e-05	0.6236	-0.969147	-0.986572	-0.728235	3.1061	-0.472658	-0.351946	-0.592906	-0.575168	0.931519	-1.17403	0.804926	0.0354751
AT3G12910		C	-0.990677	-0.427093	-0.592851	0.0745809	0.0915509	-0.0383257	-0.990677	-0.689919	-0.46569	1.20386	2.09163	1.1571	-0.405747	-0.990677	-0.990677	-0.529533	0.696492	1.79665
AT2G32190.1	NA	C	-1.0762	-0.768607	-1.03022	0.297973	0.79969	1.27285	-0.902925	-1.05303	-0.967809	0.663441	1.53766	0.712208	-0.223102	-0.79239	-0.71833	-0.447968	1.09836	1.5984
AT1G01480	ACS2	C	-0.786395	-0.00658609	-0.0770677	-0.786395	-0.329658	-0.233023	-0.786395	-0.786395	-0.500152	3.03299	1.16073	-0.17483	0.913977	-0.786395	-0.786395	0.741257	0.524039	-0.333307
AT4G33420		C	-0.471444	0.415332	-0.0537291	0.0991108	1.51194	1.54979	-0.990829	-1.1691	-0.169601	0.0789605	1.14267	0.907121	-1.79367	-1.41836	-0.39186	-0.587925	0.328157	1.01343
AT1G59590	ZCF37	C	-1.00807	0.333012	-0.521058	-0.46855	0.973197	0.384575	-0.891797	-1.48129	-0.967261	1.25274	1.15276	-0.150139	-0.738824	-0.937379	-0.679937	0.836845	1.57392	1.33726
AT5G65640	BHLH93	C	-1.68282	-0.349157	-0.12778	0.502293	1.05023	0.618357	-1.14501	-0.466546	-0.812261	0.932592	1.02352	1.57261	-1.20112	-1.08908	-0.904305	0.762883	0.318237	0.99736
AT1G02470		C	-0.842865	-0.772698	-0.819419	-0.604633	0.528479	1.00769	-0.344082	-0.565239	-0.728626	0.0945289	1.82324	1.40426	-0.869166	-1.02576	-0.743643	-0.328514	1.21782	1.56864
AT1G70780		C	-0.67271	-0.961468	-0.907325	0.923056	0.897968	1.06435	-0.60738	-0.837227	-0.632083	0.947333	1.05313	1.4512	-1.24984	-1.03051	-1.34807	0.530701	0.582967	0.795905
AT1G70782.1	NA	C	-0.67271	-0.961468	-0.907325	0.923056	0.897968	1.06435	-0.60738	-0.837227	-0.632083	0.947333	1.05313	1.4512	-1.24984	-1.03051	-1.34807	0.530701	0.582967	0.795905
AT3G29250.1	NA	C	0.52215	-0.428719	-0.646561	-0.274614	0.308582	0.805408	-1.20853	-1.20853	-1.20853	1.7654	-0.478136	0.00546533	-0.623598	-0.818203	-0.103231	0.319124	1.23521	2.03731
AT3G51860	CAX3	C	-0.92142	-0.943792	-0.205332	0.603242	0.911144	1.29628	-1.03998	-1.43757	-0.0359843	1.11849	0.981843	1.07299	-0.682432	-1.90937	-0.266631	0.263112	0.846475	0.348931
AT3G24420		C	-0.395225	0.191986	1.08735	0.217623	0.514669	1.05042	-0.851217	-1.14276	-0.462095	0.196734	1.39315	1.82343	-1.33072	-0.760888	-0.788288	-1.59739	0.399066	0.454162
AT3G26440.4	NA	C	-0.828928	-0.28953	-0.944244	-0.462794	0.907116	0.52449	-1.15204	-0.254961	-0.986647	0.569858	1.10077	1.92457	-0.311755	-0.892929	-1.27315	-0.0950445	1.08093	1.38429
AT1G76680.2	NA	C	-1.1036	-0.859552	-1.59538	0.395632	0.138022	0.162206	-0.428007	-0.594735	-0.431599	0.844218	1.52064	1.1622	-0.750081	-0.696687	-1.02259	0.43817	1.25412	1.56701
AT3G50770	CML41	C	-0.956925	-0.754964	-0.404721	-0.659101	1.03157	0.712684	-1.00308	-1.15318	1.06122	-0.0394538	1.45935	0.702855	0.17424	-1.71342	-0.818481	0.0539201	1.31306	0.994418
AT1G49000		C	-0.546986	-1.064	-0.530113	-0.307876	-0.169294	0.365659	-0.600504	-0.823629	-0.0304528	-0.0566432	1.88511	1.21548	-0.203263	-1.37313	-1.00816	0.154518	1.16553	1.92775
AT1G76680	OPR1	C	-1.07651	-0.870829	-1.57119	0.424043	0.150872	0.16184	-0.448768	-0.622448	-0.442085	0.84764	1.51569	1.17861	-0.747741	-0.720107	-1.00718	0.427395	1.2421	1.55867
AT4G33050.2	NA	C	-1.19231	-0.0121072	-0.308445	-0.488979	0.879972	0.832756	-0.592636	-0.938144	-0.758982	0.935231	1.42509	0.868813	-0.871438	-1.25843	-1.28598	0.285855	1.01316	1.46657
AT5G50760		C	-0.781854	0.0360483	-1.05696	0.693739	0.876715	0.557008	-0.239594	-0.652092	0.0659742	1.14961	1.48365	2.06842	-1.0073	-0.890026	-0.569042	-1.28693	0.255943	-0.703317
AT3G22160	VQ22	C	-1.64263	-0.177314	-0.390453	0.141271	0.793427	0.986801	0.0058042	-1.14665	-0.50683	1.16766	1.23223	0.867885	-1.17655	-0.952366	-1.42953	0.450646	1.10508	0.671519
AT2G36770	UGT73C4	C	-1.13661	-0.423682	-1.17891	0.436028	0.790603	0.444961	-1.08567	-0.62989	-0.866507	0.979694	1.99352	0.993475	-0.221623	0.533064	-1.39149	-0.58145	0.295675	1.04882
AT5G18470		C	-1.3707	-0.580593	-0.537107	-0.722728	0.808994	0.247688	-0.0634678	-0.947738	-0.451825	0.647451	1.69228	1.15015	-0.926252	-0.768152	-1.05082	0.118247	1.23365	1.52092
AT1G62300	WRKY6	C	-1.51408	-0.429639	-0.24681	-0.736205	0.578734	0.537908	-0.300115	-1.00659	-0.693812	0.817665	2.02571	1.31381	-0.713855	-0.97935	-0.519734	-0.240213	0.893273	1.21331
AT4G35770.2	NA	C	-0.948016	-0.893757	-0.80507	0.624626	-0.253484	0.318178	-1.2029	-0.441292	-1.2029	-0.0703345	2.0881	1.10726	-0.395583	-0.81257	0.0835649	0.659626	1.66316	0.481386
AT1G29395	COR413IM1	C	-1.66242	-1.73305	-1.60939	-0.457042	-0.818782	-0.201874	-0.0486659	-0.0226485	-0.359841	0.340754	1.45808	0.708402	1.12159	0.620089	0.308165	0.972167	0.838876	0.545589
AT4G33050.1	NA	C	-1.17752	-0.0117666	-0.311406	-0.486161	0.879891	0.816292	-0.570216	-0.963845	-0.746214	0.944193	1.4002	0.835051	-0.858052	-1.2879	-1.26311	0.291767	1.03871	1.47008
AT3G46230	HSP17.4A	C	-0.723137	-0.581474	-0.706265	-0.149395	1.94153	0.765077	-0.58988	-0.291822	-1.0243	0.645252	-0.205663	-0.0394862	-0.741973	-0.59914	1.38064	-0.739242	2.13343	-0.474163
AT5G57760		C	-0.850468	-1.01275	-1.32189	-1.32189	-1.32189	-0.555277	1.30917	1.71119	1.37556	-0.0053958	0.780923	1.06308	0.137483	0.0305594	0.270274	-0.231103	0.189177	-0.246764
AT4G37030		C	-0.109043	-1.18959	-0.787808	-0.819262	0.239402	-0.119139	-0.4801	-1.20367	-0.290766	0.917244	2.02739	-0.115491	-0.431307	-0.80303	-0.0294592	-0.0483947	1.31735	1.92568
AT4G33050	EDA39	C	-1.0971	-0.0227143	-0.327358	-0.473591	0.877877	0.832695	-0.590082	-0.902054	-0.805521	0.941012	1.44094	0.849295	-0.867961	-1.26655	-1.31359	0.281286	0.98879	1.45463
AT4G35770	STR15	C	-0.958287	-0.904028	-0.815341	0.614355	-0.263755	0.307907	-1.21317	-0.266686	-1.21317	-0.0806054	2.07783	1.09699	-0.405854	-0.822841	0.0732939	0.649355	1.65289	0.471115
AT2G35710.2	NA	C	-1.07547	1.02377	-0.303841	-0.34132	1.13245	1.27358	-0.779182	-0.579484	-1.09765	0.360659	1.21949	0.616038	-1.50245	-1.14449	-0.862369	0.1548	0.760766	1.14469
AT4G33050.4	NA	C	-1.08079	-0.0225615	-0.334805	-0.470252	0.877937	0.817607	-0.568975	-0.923843	-0.79471	0.949722	1.41885	0.817015	-0.855217	-1.29415	-1.29268	0.286847	1.01231	1.4577
AT3G05360	RLP30	C	-1.43093	-1.12397	-0.945749	0.355659	0.662816	1.15928	-0.895383	-0.430782	-0.600231	1.02066	1.58659	1.17114	-0.653737	-0.545694	-1.12997	0.311618	0.712628	0.776037
AT5G64810	WRKY51	C	-1.3515	-1.0428	-0.897052	-0.420745	0.575717	0.837588	-0.0758004	-0.348916	0.0692577	2.6997	0.16621	-0.392386	-0.14701	-0.909158	-0.708308	0.256143	0.508108	1.18094
AT1G60610.1	NA	C	-1.25681	-0.518775	-0.733125	0.411314	1.08521	1.58003	-0.828724	-0.789192	-0.799847	0.472682	1.08837	1.73396	-0.658976	-1.08135	-0.86136	0.0403896	0.686818	0.429391
AT2G23680.1	NA	C	-1.33643	-0.204713	-0.657255	0.394206	0.660214	0.689761	-0.562064	-1.21973	-0.971475	1.04146	1.06392	1.2593	-0.900867	-1.26703	-0.786839	0.965672	0.853141	0.978727
AT1G26762		C	-0.824382	-1.1749	-0.518672	1.85289	0.917315	1.1887	-0.711411	-1.18328	-0.754265	0.613338	0.463086	0.900928	-1.48404	-0.533895	-0.378744	0.768837	0.360056	0.498447
ATCG00040	MATK	C	-0.195998	-0.0110342	0.241892	0.156364	0.55312	1.33565	-0.753864	-0.613014	-1.0332	2.95257	-0.918043	-0.757737	-0.0150217	-0.224907	-0.205273	-0.881988	0.498905	-0.128413
AT5G64250		C	-0.814465	-0.910127	-0.998244	0.66479	0.935272	0.771999	-0.830453	-1.00399	-0.981316	0.551462	1.4759	1.31663	-0.743089	-0.969716	-0.80547	0.429449	0.924473	0.9869
AT1G66570.1	NA	C	-1.03593	-0.472341	-1.03593	-0.10201	0.167915	1.05918	-0.730098	-0.735167	-0.510938	0.957276	1.20739	1.55269	-0.714016	0.316521	-1.03593	-1.03593	0.475139	1.67215
AT2G37770	AKR4C9	C	-0.300651	-1.04341	-0.986147	1.03409	0.953352	1.32254	-0.671217	-1.2773	-0.878938	0.989339	0.784999	1.21049	-1.091	-0.896685	-0.815409	0.385253	0.629528	0.651165
ATCG00710	PSBH	C	0.0683458	-1.26665	-0.49764	0.0106152	-0.155734	0.738575	-0.168223	-0.318324	-0.507253	3.28335	0.100917	-0.361794	0.124585	-0.223342	0.0163726	-1.11464	0.5387	-0.267853
AT4G05020.2	NA	C	-1.12641	-0.825548	-0.828585	-0.301739	0.740127	1.16165	-0.770845	-0.835292	-0.605928	0.426954	1.61479	1.27789	-0.498543	-1.02259	-0.654718	-0.166549	1.17559	1.23975
AT4G05020	NDB2	C	-1.10571	-0.831607	-0.840175	-0.293345	0.723697	1.15764	-0.763769	-0.847851	-0.631112	0.426066	1.60768	1.27741	-0.508214	-1.02085	-0.634205	-0.156437	1.18786	1.25292
AT5G51830		C	-0.89427	-0.552295	-1.26708	0.243328	0.510173	0.682331	-0.820134	-0.907199	-0.6436	0.920906	1.74759	1.36402	-0.857229	-0.406563	-1.13743	0.0399171	0.843482	1.13406
AT4G03320	TIC20-IV	C	-1.19917	-0.310862	-0.484219	0.0852654	0.857565	1.05409	-0.738031	-0.814386	0.104776	0.334073	1.47323	1.48553	-1.17521	-0.845077	-0.493128	-1.28894	0.77794	1.17655
AT1G10040		C	-0.581538	-0.882157	-0.653983	-0.400464	0.365633	0.989232	-0.0843113	-0.757603	-0.8942	-0.00197199	2.07888	1.03575	-0.832707	-1.11872	-0.226486	-0.557497	0.956813	1.56534
AT1G60610		C	-1.07632	-0.501486	-0.761766	0.422524	1.09705	1.54509	-0.899672	-0.923257	-0.87874	0.549282	1.04147	1.61928	-0.604391	-1.08503	-0.863688	0.138573	0.69227	0.488813
AT3G04000	ChlADR2	C	-0.573845	-0.0726384	-0.7813	1.31075	1.30824	1.41116	-0.553242	-1.02925	-0.769736	0.80442	0.895734	1.27438	-0.75318	-1.00172	-1.47011	-0.228429	0.150099	0.0786651
AT1G60610.3	NA	C	-1.10669	-0.494553	-0.754834	0.417125	1.0961	1.55202	-0.89274	-0.916325	-0.871808	0.537684	1.03872	1.61842	-0.597459	-1.0781	-0.856756	0.114246	0.699202	0.495745
AT1G02470.2	NA	C	-0.884298	-0.700249	-0.838318	-0.718697	0.473059	1.04293	-0.271634	-0.492791	-0.656178	0.166977	1.68486	1.30988	-0.948717	-0.953314	-0.671195	-0.256066	1.23911	1.47465
AT2G37770.1	NA	C	-0.320205	-1.00677	-1.00957	1.02541	0.948256	1.30522	-0.62661	-1.26883	-0.893649	0.963055	0.776459	1.18672	-1.08298	-0.884322	-0.807904	0.390394	0.62832	0.676995
AT2G47130	SDR3A	C	-1.13452	-0.691579	-0.2861	-1.04466	-0.0513613	0.614764	-0.836841	-0.37964	-0.43428	1.36725	1.14833	0.540653	-0.409545	-1.4127	-0.265644	0.14296	1.29894	1.83398
AT5G08240		C	-0.829583	0.650442	-0.222855	-0.672208	0.119052	0.712934	-0.341596	-0.751497	-1.301	0.893536	1.07034	0.336684	-0.979094	-0.910676	-1.301	0.40378	1.4899	1.63284
AT2G18450	SDH1-2	C	-0.851653	-0.759489	-0.480051	1.28539	1.31247	1.34967	-0.198323	-1.02231	-0.413997	1.04812	0.539424	1.13302	-1.00116	-1.32307	-0.958099	0.20458	-0.523918	0.659415
AT4G01010	CNGC13	C	-0.425461	-0.188115	-0.342502	-0.630669	0.340678	1.00798	0.1168	-1.69659	-0.686701	1.13042	1.43332	1.42208	-0.998821	-1.29292	-0.866031	0.354538	0.47929	0.842696
AT5G57010	IQM5	C	-1.11537	-0.40244	-0.660924	0.0296393	0.811845	-0.4179	-0.812224	-0.608647	-0.461176	0.915314	1.59518	1.21836	-0.562938	-0.67303	-1.37025	-0.0445594	0.862533	1.69659
ATMG00030	ORF107A	C	-0.0117987	-0.847075	0.058995	0.127699	0.10904	0.761539	-1.23477	-1.01949	-0.646474	2.9773	-0.566541	-0.523475	0.0668868	-0.256809	0.410125	-0.547537	0.69714	0.445239
AT2G23030	SRK2J	C	-0.799724	-0.658061	-0.547725	0.893759	0.825461	0.754748	-1.32005	-1.07637	-0.896097	1.11057	0.548901	1.53097	-0.456001	-1.23555	-0.727801	0.23665	1.00187	0.814444
AT5G22530		C	-0.974439	-0.6653	-0.761856	-0.974439	0.876377	0.659599	-0.416412	-0.974439	-0.688196	1.12294	0.888057	1.17334	-0.389508	-0.974439	-0.974439	0.553214	1.6533	0.866637
AT1G77885		C	-0.772265	-0.11887	-0.470029	0.682398	0.872795	0.755271	-1.18084	-0.380586	-0.310837	1.18711	1.062	1.49596	-1.40651	-1.44642	-1.04926	0.647924	0.499559	-0.0674127
AT3G41762		C	-0.162731	0.14458	0.595457	-0.220461	-0.289754	0.697786	-0.533788	-0.860383	-0.464183	3.27179	-0.593871	-0.297065	-0.484995	-0.641591	0.25195	-0.71608	0.42592	-0.122583
AT1G65310	ATXTH17	C	-1.27587	-0.369598	-0.316879	0.798921	1.31906	1.03258	-0.611948	-0.808875	-0.876618	0.877381	0.529662	0.745935	-1.02475	-1.3354	-1.10938	0.772085	0.935106	0.718581
AT2G35640		C	-1.77107	0.320998	0.0960438	0.798269	1.10711	0.43942	-0.681722	-0.917576	-1.21862	0.239691	0.954282	0.444065	-1.10886	-0.912629	-0.707012	0.72458	1.12155	1.07148
AT4G18340		C	-1.27534	-0.0275498	-0.147169	0.977938	1.04016	0.839123	-0.930943	-1.11522	-1.02021	0.896206	0.495237	0.992167	-1.49814	-0.880748	-0.632994	0.772614	0.697429	0.817441
AT3G26910		C	-1.58325	-0.378769	-0.122963	-0.30233	0.540955	0.65564	-0.786219	-0.472807	-1.02535	0.582138	2.00093	0.929863	-0.499782	-0.896752	-0.792186	-0.0377863	0.97246	1.21621
ATCG00270	PSBD	C	-0.624516	0.0128796	0.444706	0.976518	1.17872	1.521	-1.5674	-1.02996	-0.838984	2.04728	-0.618473	-0.330823	-0.549672	-0.172456	-0.297005	-0.232701	-0.0675476	0.148436
AT3G26910.1	NA	C	-1.59117	-0.386684	-0.169533	-0.249615	0.561004	0.655886	-0.794134	-0.480722	-1.05812	0.563198	1.98999	0.967086	-0.469223	-0.904667	-0.746136	-0.0245332	0.964545	1.17282
ATCG01060	PSAC	C	0.0407126	-0.377236	0.550497	0.457089	0.412086	-0.112842	-0.103787	-0.401016	-0.781576	3.141	-0.0479519	0.126334	-0.189482	-0.561206	-0.61328	-1.51135	-0.200918	0.17293
AT5G54860		C	-1.05265	-0.437044	-0.841305	-0.209599	0.781617	0.995148	-0.762238	-0.689608	-0.655044	0.661359	1.67808	1.27073	-0.747017	-1.05426	-0.761238	-0.273799	1.06856	1.02831
AT1G65610	KOR2	C	-0.983917	-0.675213	-1.02621	0.161094	1.35285	1.32409	-0.932969	-1.2388	-0.170262	0.955741	1.25014	1.07136	-0.653867	-0.848471	-0.582789	-0.148012	0.875691	0.269549
AT2G32190		C	-1.22642	-0.342383	-0.830198	0.317817	0.708458	1.03318	-0.79425	-1.25533	-0.989705	0.658255	1.45856	0.386798	-0.294996	-0.683715	-0.609654	-0.197112	1.10284	1.55786
AT5G47560	TDT	C	-0.892202	-0.554491	-0.867074	0.818814	0.745812	0.529075	-0.663825	-0.692246	-0.450046	1.20379	1.22874	1.36066	-1.01916	-1.15157	-1.33705	0.478267	0.58666	0.675838
AT2G18480	PLT3	C	-1.26744	0.300302	0.733129	0.0630058	1.27045	2.00539	-1.22865	0.21263	-0.640356	0.23472	0.380176	0.473337	-0.916828	-0.700353	-1.60365	-0.0371637	0.289181	0.432114
AT1G60450	GOLS7	C	-0.599051	-0.478901	-0.549383	0.412623	1.03718	0.836398	-1.25871	-0.497106	-0.972467	1.02685	0.916064	1.39186	-0.936802	-0.868384	-1.25871	0.268942	1.27996	0.249636
AT5G64250.2	NA	C	-0.783414	-0.893234	-1.00208	0.656663	0.888077	0.734667	-0.789995	-0.955326	-0.94056	0.557485	1.44208	1.2798	-0.709082	-0.91647	-0.781526	0.382659	0.867411	0.962836
AT3G15356	LEC	C	-1.14849	-0.962918	-0.979896	-0.0869256	0.544648	0.437737	-0.560685	-0.512686	-0.152818	0.44351	1.5397	1.57725	-0.966698	-0.920747	-0.420113	-0.113099	0.668947	1.61329
AT1G18870	ICS2	C	-1.31127	-0.910236	-1.26644	0.0691759	-0.149645	0.427634	-0.816551	-0.572656	-0.513846	0.64993	1.68237	1.57273	-0.14022	-0.485869	-0.681295	0.446265	0.945677	1.05425
ATCG01050	NDHD	C	-0.431578	-0.12479	0.52556	0.318526	0.479931	0.824153	-0.495521	-0.989675	-0.134113	3.13108	-0.304459	0.171578	-0.469602	-0.512122	-0.730104	-0.610985	-0.290998	-0.356876
AT2G23680		C	-1.28232	-0.150604	-0.718164	0.438083	0.652308	0.644547	-0.507954	-1.08828	-0.825358	1.01896	1.11028	1.21259	-1.06915	-1.21292	-0.696637	0.838557	0.748031	0.888027
AT1G77450	NAC032 AT1G77450	C	-0.258024	-0.520154	-0.809469	0.730903	0.970501	0.975726	-0.72107	-1.0221	-1.10718	0.631684	1.23227	1.21866	-0.790139	-1.03667	-1.29538	0.296535	0.822661	0.681255
AT1G10040.1	NA	C	-0.64212	-0.837998	-0.721809	-0.383859	0.305031	0.918764	-0.15204	-0.872276	-0.861203	-0.00710747	2.06007	0.969338	-0.864918	-0.701641	-0.278351	-0.385645	0.913045	1.54272
AT5G65600	LECRK92	C	-1.32909	-0.765506	-0.931264	-0.395175	0.792559	0.598833	0.0784752	-0.779585	-0.599314	0.297038	1.99393	1.43794	-0.521777	-0.631869	-0.673083	-0.238306	0.656528	1.00966
AT2G40095		C	-1.35595	-0.443513	-0.532589	-0.103144	0.640041	0.158271	-0.560514	-0.636869	-0.757882	1.12434	1.39525	0.936934	-0.601766	-1.00423	-1.18673	0.541632	1.21993	1.16678
AT1G18870.2	NA	C	-1.26059	-0.878843	-1.26217	0.12254	-0.214492	0.44325	-0.800595	-0.575132	-0.556919	0.654837	1.65787	1.55137	-0.177414	-0.451439	-0.677941	0.376661	1.00137	1.04764
ATCG00550	PSBJ	C	-0.791696	-0.00594399	-0.0788468	0.201348	0.68424	0.246844	-1.46127	-1.21759	-0.304683	2.90226	-0.193102	-0.397628	-0.0667202	-0.248992	-0.174932	0.367028	0.465692	0.0739832
AT5G54610	BAD1	C	-1.22393	-0.436153	-0.210009	-0.679178	0.666225	0.690181	-0.519572	-0.167318	0.34189	1.61454	0.414433	0.754869	-0.776063	-2.07877	-0.445429	1.19566	0.229547	0.62907
AT1G07520		C	-0.610512	-0.17095	-0.0410924	0.775898	1.31666	1.10911	-0.717794	-1.00933	-0.563558	0.647025	0.969975	0.955718	-1.02738	-1.47641	-1.38061	0.2682	0.292221	0.66283
AT5G08790	NAC081	C	-0.870441	-0.421253	-0.833857	0.350083	0.951324	0.593884	-0.570849	-1.14171	-0.983361	0.459072	1.47266	0.66462	-0.862143	-0.886865	-0.803943	0.440457	1.09113	1.35119
AT2G22122		C	-1.47414	-0.769165	-1.04355	0.560909	0.409073	0.0601352	-0.828306	-0.3959	-0.792419	0.674471	0.765161	0.948152	-0.898601	-0.478617	-0.445636	1.1862	0.993187	1.52904
AT1G72680	CAD1	C	-0.749357	-0.589475	-1.14774	1.02543	0.809379	0.927984	-0.701904	-0.467142	-0.882858	0.987955	0.992672	1.23593	-0.900755	-0.84665	-1.25296	0.432776	0.615509	0.511202
AT1G60730.1	NA	C	-0.941571	-0.787658	-1.14741	0.143661	0.689298	0.789013	-0.685263	-0.823405	-0.594005	0.585218	1.40214	1.56815	-0.791456	-0.690609	-0.62309	-0.0359807	0.833418	1.10955
AT3G23230	ERF098	C	-0.733737	0.234075	0.109284	-0.733737	-0.277	0.218615	-0.733737	-0.432978	-0.447494	2.62265	1.44104	-0.395788	-0.411828	-0.343411	-0.733737	-0.733737	0.777327	0.574198
AT3G04010		C	-1.42916	-1.01191	-0.930338	-0.157745	0.454055	0.909618	-0.739249	-0.719881	-0.421916	0.719453	1.91297	0.978456	-0.541678	0.0356108	-0.676518	-0.0910496	0.777919	0.931351
AT1G78000.1	NA	C	-0.928285	-0.697894	-0.544731	-0.096937	0.0695263	0.628179	-0.698801	-0.54978	0.0584186	-0.0553472	1.93871	1.67666	-0.949876	-0.909793	-0.698912	-0.198975	0.935576	1.02226
AT5G12020	HSP17.6	C	-0.69659	-0.387886	-0.553644	-0.322676	2.24915	0.000881441	-0.393443	-0.95147	-0.95147	0.807666	0.117878	-0.110001	-0.95147	0.213804	0.892804	-0.141425	1.67627	-0.498382
AT3G50480	HR4	C	-0.953921	-0.633817	-1.1956	0.0911037	0.630337	0.557801	-0.705236	-1.05869	-0.417876	1.03593	0.807223	1.01264	-0.758165	-1.18614	-0.361389	0.701938	1.1642	1.26966
AT5G44568		C	-1.612	-0.666769	-0.287727	0.205265	0.629451	0.719006	-0.00811528	-0.491701	-0.138251	0.913217	1.05813	0.40084	-1.16874	-1.90368	-0.123198	0.997735	0.656666	0.81988
AT1G60730.2	NA	C	-0.940333	-0.787999	-1.16167	0.15113	0.689593	0.790049	-0.664709	-0.815579	-0.590008	0.576776	1.38229	1.5577	-0.82063	-0.66251	-0.629815	-0.00936552	0.84028	1.09481
AT1G23550	SRO2	C	-0.264079	-0.623675	-0.5918	-0.437891	0.523495	0.913728	-0.567347	-0.991134	-0.627436	-0.298368	1.63206	0.992981	-0.458551	-0.880817	-0.765984	-0.41883	1.20205	1.66161
AT1G78000	SULTR1;2	C	-0.92044	-0.675126	-0.559856	-0.0899804	0.0633482	0.632512	-0.707318	-0.527012	0.0554321	-0.0451405	1.9216	1.65543	-0.986814	-0.910786	-0.695134	-0.176207	0.942637	1.02285
AT1G77765		C	-0.595466	-0.287076	-0.669059	1.49785	1.17323	1.02822	-0.761058	-1.06689	-1.06689	0.814025	0.276738	0.30258	-0.744977	-0.676559	-1.06689	0.0238993	1.37685	0.441461
AT1G66570	SUC7	C	-0.951185	-0.642046	-0.951185	-0.0172695	0.131043	0.885271	-0.645357	-0.650426	-0.426197	1.04202	1.15163	1.35897	-0.629276	0.214089	-0.951185	-0.951185	0.359249	1.67304
ATCG01070	NDHE	C	0.0891535	-0.584754	0.00705387	-0.0678268	-0.561445	0.649373	0.27936	0.261233	-0.296029	3.02597	-0.0209406	0.273122	-0.364612	-1.36456	-0.0781023	-0.90342	-0.0541295	-0.28944
AT5G10760	AED1	C	-1.77065	-1.07495	0.0655667	-0.333153	-0.368212	-0.109876	-0.729758	-0.806113	0.674426	1.25457	0.618971	-0.135223	-0.556888	-0.564028	0.474414	1.61366	0.498011	1.24923
AT5G66480		C	-0.813767	-0.0944606	-0.870058	-0.120169	0.734527	0.754848	-0.201867	-0.666859	-0.494618	0.811885	1.51135	1.60737	-1.57828	-0.999603	-0.344041	-0.477859	0.559428	0.682181
AT3G24500.2	NA	C	-0.875658	-0.789944	-0.586947	-0.0212079	2.3581	0.376823	-0.357142	-0.827753	-0.89513	-0.16341	1.46351	0.541898	-0.553199	-0.560507	-0.372181	-0.208626	0.750516	0.72086
AT1G60730		C	-0.990139	-0.801666	-1.11927	0.131719	0.699392	0.782556	-0.65269	-0.775931	-0.740228	0.594336	1.37705	1.5502	-0.773897	-0.660976	-0.539384	0.0241896	0.78609	1.10865
AT1G62570	FMOGS-OX4	C	-0.67029	-1.01174	-1.44506	0.510821	0.725812	0.78989	-0.655585	-0.706785	-0.808408	0.673678	1.10686	1.21923	-0.0341378	-1.11326	-0.805219	0.464357	0.922885	0.836952
AT5G56960		C	-0.682428	-0.682428	-0.682428	-0.682428	0.521413	0.269923	-0.682428	-0.682428	-0.396185	1.60314	2.15582	-0.0708628	-0.0974976	-0.682428	-0.682428	-0.221284	0.394898	1.30006
AT3G55880.1	NA	C	-2.08489	-0.893068	-1.01183	0.0592258	0.272371	0.0447351	-0.364148	-0.0533299	-0.534513	0.950974	1.17647	0.911131	-0.731335	-0.307694	-0.227744	0.627182	0.826815	1.33965
AT1G66570.2	NA	C	-0.943677	-0.634538	-0.943677	-0.00976176	0.138551	0.795117	-0.63785	-0.642918	-0.41869	0.937233	1.15913	1.44129	-0.621768	0.221597	-0.943677	-0.943677	0.366757	1.68055
AT5G59530		C	-0.94561	-0.94561	-0.733028	-0.70427	0.662437	0.171273	-0.387583	-0.94561	-0.0365349	-0.0239015	1.22916	1.70496	-0.623702	-0.94561	-0.289603	0.380082	1.04001	1.39314
AT5G17330	GAD1	C	-0.809161	-0.326421	-0.511339	0.410822	0.880688	1.19785	-1.05116	-0.759074	-0.445426	0.918125	1.20473	1.03957	-0.890405	-1.50734	-0.83047	0.216429	0.53852	0.724057
ATCG00300	PSBZ	C	-0.26044	-0.290603	0.491302	0.659172	0.928693	0.973291	-1.84421	-0.759069	-1.24096	2.13414	-0.47333	-0.286263	0.0978163	0.091279	0.180527	-0.445253	-0.0355469	0.0794528
AT3G61630	CRF6	C	-1.10804	-0.754224	-0.723327	0.00153614	0.804873	0.916439	-0.710093	-0.859414	-0.529668	0.533429	1.27786	0.685117	-0.788282	-0.890375	-0.544309	-0.0451288	1.23972	1.49388
AT3G47090		C	-1.02103	-1.02862	-0.10932	-0.0967254	0.723089	1.2023	-0.871678	-0.168726	0.177138	-0.516826	1.66395	0.978635	-0.996475	-0.0718688	-0.709966	-0.905643	0.447308	1.30446
AT1G33030		C	-0.74257	-0.0296384	-0.784868	-0.75611	0.20639	0.636587	-0.439423	-0.696692	-0.99745	0.135112	1.10536	1.45864	0.00250133	-0.607124	-0.99745	-0.187406	0.689719	2.00442
AT5G17760		C	-0.8608	-0.430217	-0.665534	1.03473	0.847956	1.00621	-1.04611	-0.853282	-0.774489	1.2164	0.722336	1.13931	-0.837202	-0.935599	-0.9754	0.600143	0.430369	0.381184
AT1G77765.3	NA	C	-0.694291	-0.574141	-0.644622	1.45526	1.04741	0.890966	-0.795923	-1.35395	-1.06771	0.931615	0.418639	0.283736	-0.546637	-0.963624	-0.455878	0.350832	1.08978	0.628538
AT4G20860	FAD-OXR	C	-0.959046	0.420111	0.171883	0.401811	1.04679	0.375222	-0.312447	-1.09374	-1.0395	0.584133	1.21393	1.10157	-1.16011	-1.10305	-1.17591	-0.0394667	0.820958	0.74687
AT5G42050		C	-1.67287	0.0975684	-0.185511	0.137591	0.983269	0.729677	-0.310909	-1.24921	-0.981816	0.275886	0.980089	0.721432	-0.631231	-0.973926	-0.692811	0.638036	1.10467	1.03006
AT5G40990	GLIP1	C	-0.726674	-0.417536	-0.514092	-0.485334	-0.480306	0.671836	0.0459559	-0.726674	-0.726674	0.405887	1.97208	0.911011	-0.141744	-0.726674	-0.726674	-0.726674	0.583759	1.80853
AT4G24000	CSLG2	C	-0.810351	-0.0974196	-0.852649	-0.823891	-0.262113	1.60751	-1.06523	-1.06523	-0.335456	1.38678	0.398169	0.79854	0.742054	-0.115085	0.382161	-1.06523	1.16755	0.00989188
AT4G18205	PUP22	C	-1.42275	-0.342886	-0.343734	-0.0282616	0.793691	-0.0771806	-0.242587	-0.568028	-0.118021	0.755455	1.55675	1.40626	-1.09555	-1.13075	-0.876246	0.0854297	0.552442	1.09598
AT4G23140.1	NA	C	-1.08649	-1.43701	-0.288624	-0.249988	-0.229037	0.425809	0.100807	-0.799665	0.355472	1.61024	0.428627	-0.108461	-0.576276	0.0552252	-1.38117	1.34685	0.792521	1.04118
AT5G07570		C	-1.24561	-0.298691	-0.75166	0.93388	0.918512	0.787621	-1.159	-0.326063	-0.0413923	1.2569	0.714309	1.35178	-1.39512	-0.766883	-0.430568	0.145493	-0.205966	0.512458
AT4G16563		C	-1.46651	-0.570227	-0.555984	0.678847	1.36968	1.1105	-0.552748	-0.836432	-0.70034	0.511261	1.10726	0.779219	-0.578306	-1.0887	-0.770171	0.324287	0.508063	0.730299
AT5G17760.1	NA	C	-0.870104	-0.427648	-0.661118	1.04377	0.858205	0.986198	-1.03226	-0.856476	-0.773151	1.21304	0.732311	1.12265	-0.798366	-0.936374	-0.965421	0.603958	0.407919	0.352864
AT4G34710	ADC2	C	-0.701103	-0.422801	-0.764885	0.798984	0.928749	0.90528	-0.662757	-0.550114	-0.441364	1.04449	1.05045	1.43261	-0.945556	-1.32971	-1.14082	0.256613	0.289921	0.252008
AT1G56250	VBF	C	-1.03767	0.380667	0.0404763	-0.796331	0.0445567	0.701122	-0.479644	-1.03767	-0.307896	1.15687	1.06514	0.717482	-1.03767	-1.03767	-1.03767	0.288021	1.07682	1.30108
AT1G80820	CCR2	C	-1.36073	1.04565	0.526377	-0.571324	0.935158	1.14392	-1.0549	-0.250394	-0.292195	1.76873	-0.147736	0.14907	-0.190859	-1.36073	-0.704723	0.166923	0.483367	-0.285607
AT4G34710.2	NA	C	-0.697057	-0.424545	-0.763189	0.803481	0.93361	0.91151	-0.681096	-0.570426	-0.453632	1.03149	1.04008	1.41588	-0.934657	-1.31717	-1.13126	0.268885	0.300283	0.267802
AT1G36622		C	-0.0620409	-0.846628	-1.01239	-0.113475	-0.4608	0.517711	-0.285463	-0.648607	-0.680436	1.44986	1.07872	-0.568743	-0.240341	-1.01989	-0.304915	0.117441	1.78212	1.29787
AT4G31140		C	-0.920571	-0.668764	-0.598175	0.662619	0.760649	0.774054	-0.578125	-0.656864	-0.465416	0.962509	1.29962	1.39604	-1.07423	-1.33493	-0.765489	0.351102	0.325967	0.530009
AT1G15415		C	-1.08761	-0.520131	-1.6743	0.378526	0.85115	0.731922	-0.313661	-0.811969	-0.86818	0.489795	1.46949	1.31617	-0.317819	-0.306543	-0.484473	-0.277071	0.609916	0.814785
AT2G20720		C	-0.360216	-0.863378	-0.640994	-0.652205	-0.64881	-0.0613702	-0.160981	-0.41487	-0.693281	0.130341	1.13454	-0.0590612	-0.523138	-0.170954	0.130429	0.180847	0.938049	2.73505
AT4G02410	LECRK43	C	-0.886286	-0.130717	-0.412462	0.184363	1.01513	0.645451	-0.348609	-1.18847	-0.692619	0.53103	1.33651	0.885146	-1.04012	-1.06671	-1.0462	0.144253	1.004	1.06632
AT1G05560	UGT1	C	-0.739207	-0.975682	-1.36395	1.08814	0.617886	0.644283	-0.495299	-0.780107	-0.601911	0.910609	1.00425	1.07853	-0.682377	-0.851107	-0.813213	0.593342	0.705047	0.660766
AT1G51830		C	-0.644513	-0.654695	-0.134729	0.368153	0.522938	0.117785	-0.0132791	-0.805612	0.0455147	1.28059	1.41277	1.80753	-1.19663	-1.0313	-0.137764	-0.0624572	0.247157	-1.12145
AT3G60420		C	-1.46782	-0.600591	-0.445401	-0.898529	0.534814	1.37327	-0.574184	-0.725759	-0.750199	1.10467	1.0722	0.765731	-0.308917	-0.719166	-0.545961	0.535032	0.972871	0.677934
AT5G67310	CYP81G1	C	-1.08122	-0.113408	-0.371893	-0.452426	1.71765	1.01389	-0.121814	-1.08122	-0.556233	-0.159511	0.945848	0.42858	-0.273907	-0.690894	-1.08122	-0.271176	0.605949	1.54301
AT3G09020		C	-0.997691	0.103798	-0.579203	-1.20932	0.116993	-0.392793	0.281322	-0.710869	-0.927575	1.42211	1.60089	0.866523	-0.335481	-0.13925	-0.759279	-0.331659	0.786384	1.20509
AT4G20830.2	NA	C	-1.02776	0.101292	-0.408913	0.0502354	0.875349	0.785217	-0.345005	-0.841892	-0.620994	0.576941	1.42435	0.9769	-1.07697	-1.06969	-1.26685	0.131607	0.740198	0.995973
AT2G37980	OFUT19	C	-1.19984	-0.891684	-0.101872	-0.459605	0.490089	0.75936	-0.90009	-0.749161	-0.950421	0.133704	1.72364	0.907538	0.0473233	-1.16227	0.0960321	0.700296	0.482616	1.07434
AT4G23140	CRK6	C	-1.07101	-1.42153	-0.27315	-0.234515	-0.31062	0.441282	0.116281	-0.784192	0.370945	1.53918	0.4441	-0.0929877	-0.560802	0.0706987	-1.3657	1.36232	0.713061	1.05665
ATMG00220	COB	C	0.122836	-0.64003	-0.642473	0.360599	-0.404002	0.564114	-0.334766	-0.216876	-0.0348826	2.80305	-0.144442	0.702314	0.298978	-0.657696	-0.951835	-0.797798	-0.530516	0.503425
AT1G21250	WAK1	C	-1.68382	-0.559523	-0.45176	-0.248023	0.739606	1.2143	-0.353054	-0.413769	-0.102467	0.761713	0.842768	0.409955	-0.567469	-1.53677	-0.635472	0.93728	0.899594	0.746913
AT1G13300	HRS1	C	-0.31648	0.126462	-1.07929	-0.357962	0.482467	1.21277	-0.0188008	-0.345395	-0.76689	0.334251	1.40688	1.68319	-0.969968	-0.901551	-1.29188	0.033815	0.219187	0.549199
AT1G42990	BZIP60	C	-0.427163	-0.0256604	-0.670513	-0.476216	0.462593	0.762258	-0.678195	-0.982698	-0.827818	0.478201	1.45462	0.66328	-0.740817	-0.999078	-0.82663	0.145808	1.1244	1.56363
AT5G48540	CRRSP55	C	-1.64406	-0.421011	-0.263346	-0.651492	0.534653	0.310538	-0.41005	-0.900958	-0.264313	0.400742	1.2912	0.952882	-0.388488	-1.00877	-0.34706	0.106911	1.26746	1.43516
AT3G60520		C	-1.27308	-0.510919	-0.853744	0.216425	0.506892	0.516752	-0.655968	-0.615151	-0.846646	0.71239	1.19789	1.16332	-0.696339	-0.644213	-0.966957	0.621962	1.04974	1.07765
AT4G20830		C	-1.01534	0.0913119	-0.440718	0.0331405	0.867549	0.773926	-0.348034	-0.83587	-0.601617	0.592523	1.42805	0.963818	-1.06119	-1.06849	-1.25609	0.156938	0.73071	0.989385
AT2G23320	WRKY15	C	-1.44302	0.226807	-0.185695	0.0518335	0.999435	0.830269	-0.60786	-1.01072	-0.838126	0.5167	1.12074	0.794752	-1.08661	-0.695013	-0.814247	0.178391	0.820117	1.14225
AT2G23320.1	NA	C	-1.44386	0.215056	-0.14709	0.0476262	0.995908	0.818084	-0.569906	-0.997638	-0.842455	0.494036	1.18943	0.743754	-1.08589	-0.637699	-0.876904	0.151822	0.80743	1.13829
AT1G02850	BGLU11	C	-0.794409	-1.05889	-1.18557	0.768127	0.513295	0.973546	-0.470816	-1.00939	-0.518205	0.749088	0.754683	1.33968	-0.740085	-0.813086	-0.570138	0.609909	0.697409	0.754848
AT1G55450		C	-1.67119	-0.0385118	-0.423148	-0.419335	0.390799	0.376281	-0.508711	-0.622444	-0.756172	0.611748	1.50547	0.902893	-0.845734	-0.683266	-0.450891	0.305794	1.00943	1.31699
AT1G55450.2	NA	C	-1.69356	0.0150208	-0.392824	-0.405002	0.39444	0.390236	-0.487858	-0.65104	-0.756416	0.605274	1.50122	0.924204	-0.885177	-0.694127	-0.405408	0.265938	0.9706	1.30448
AT2G14661.1	NA	C	-1.03159	-0.535198	-1.10518	-0.103119	0.271334	-0.1045	-0.378261	-0.556529	-0.0406	0.594369	1.42126	1.26402	-0.18114	0.830117	-1.50301	-0.692966	0.729774	1.12122
AT2G31865	PARG2	C	-0.467937	-0.697866	-0.290126	-0.584614	0.852271	0.638738	-0.847828	-0.441764	-0.312341	0.554155	1.30257	0.946562	-0.460471	-1.30287	-1.14872	-0.144588	1.09675	1.30808
AT3G55500	EXPA16	C	-0.754337	-0.927635	0.564576	0.130415	0.630217	2.1743	-1.3795	-0.624575	-0.416973	0.0730025	-0.0883105	0.899781	0.4223	-0.862509	-0.831539	0.644883	0.345649	0.00025602
AT2G35710.3	NA	C	-0.691423	0.508349	-0.953257	-0.0543461	1.14855	1.15357	-0.226334	-1.35108	-0.826095	0.408054	0.823691	1.03389	-0.543769	-0.653861	-0.986109	-0.541038	0.991029	0.760184
AT5G09440	EXL4	C	-1.16376	-0.493419	-0.912418	-0.0123736	0.84628	0.603309	-0.522936	-0.698756	-0.397475	0.461801	1.57146	1.56413	-0.65317	-0.790711	-0.41294	-0.545514	0.751481	0.805005
AT3G44860	FAMT	C	-0.56045	1.01234	-0.302735	-0.456128	0.429337	0.65781	-0.64041	-1.16374	-1.80703	1.5894	0.938879	-0.436573	0.222235	-0.424713	-0.464612	0.872269	0.409785	0.124332
AT5G67080	MAPKKK19	C	-1.01581	-0.236005	-0.306486	-0.774473	-0.0664016	0.618223	-0.0564082	-0.466309	-0.286038	0.610314	2.54063	0.739339	-0.693905	0.14946	-0.359807	-0.20577	-1.01581	0.825262
AT1G64380	ERF061	C	-0.9369	0.642723	0.869337	-0.649902	0.203941	0.664006	-0.410853	-0.912083	-0.172734	0.688691	1.51601	1.65068	-1.10868	-0.784911	-0.173593	-0.907482	-0.222687	0.0444405
AT1G02850.2	NA	C	-0.763967	-1.04458	-1.18205	0.756179	0.514782	0.975875	-0.462971	-1.01946	-0.531161	0.724098	0.746021	1.34343	-0.752809	-0.806051	-0.550866	0.603443	0.696829	0.753259
AT1G02850.4	NA	C	-0.793353	-1.03921	-1.1719	0.7505	0.513466	0.975	-0.491922	-0.99304	-0.526311	0.75487	0.753111	1.32738	-0.741815	-0.794659	-0.583002	0.599731	0.708449	0.752705
AT3G59880		C	-1.11765	0.573736	0.298482	-0.0713377	0.570578	1.0067	-0.584369	-0.837326	-0.655332	0.631778	0.890963	0.593629	-1.42098	-0.875845	-0.941831	-0.223588	0.842236	1.32015
AT3G11840	PUB24	C	-0.586886	0.393368	-0.19149	-0.581381	0.36045	0.720553	-0.61115	-0.819544	-1.20714	1.52059	1.15984	1.07664	-0.84945	-1.03172	-0.705549	-0.0852604	0.582894	0.855238
AT1G24150	ATFH4	C	-1.1374	-0.617282	-0.68959	-0.110567	0.877106	0.524818	-0.70959	-0.562347	-0.658863	0.488183	1.47327	1.03684	-0.800117	-0.340475	-0.983493	0.00062657	0.915257	1.29363
AT1G02850.3	NA	C	-0.7594	-1.06287	-1.18243	0.75089	0.506224	0.963631	-0.460572	-0.994638	-0.5304	0.719714	0.733434	1.34161	-0.739742	-0.797389	-0.562348	0.619181	0.70367	0.751447
AT1G65690	NHL6	C	-0.578699	-0.847548	-0.948018	-0.0339512	-0.279948	0.541976	-0.283809	-0.739798	0.23933	1.30725	1.12748	1.2619	-0.545866	-1.43354	-0.844302	0.828893	0.496975	0.731677
AT4G11170		C	-0.520067	-0.520067	-0.307484	-0.520067	-0.0633297	0.246543	0.439339	-0.520067	-0.520067	2.83632	0.00539447	-0.520067	0.801803	-0.520067	-0.520067	-0.520067	-0.0658485	0.787868
ATCG00700	PSBN	C	-0.70951	-0.617345	0.00181655	-0.247014	-0.0987011	0.557864	0.0921473	-0.419324	-0.271854	3.01213	0.393062	-0.569364	-0.595999	-0.483708	-0.075632	-0.0901445	-0.381775	0.503353
ATCG00500	ACCD	C	-0.541419	-0.606375	0.423369	0.325099	-0.807362	1.27193	-0.482024	-0.159312	-0.546908	2.71052	-0.315599	0.25819	-0.56772	-0.222912	-0.603129	-0.0270672	0.0960281	-0.205308
AT1G71520	ERF020	C	-0.797908	-0.272979	-0.209767	0.0124695	0.367265	0.211769	-0.746961	-0.503283	-0.766546	0.828122	1.91265	1.17846	-1.05279	-0.662462	-1.05279	0.0379961	0.458275	1.05848
AT1G02850.1	NA	C	-0.766248	-1.06701	-1.1643	0.755509	0.502236	0.954343	-0.451302	-0.977364	-0.521978	0.721348	0.725823	1.33167	-0.723599	-0.811414	-0.566623	0.618181	0.69761	0.743119
AT1G76960		C	-1.28654	-1.13508	-0.589541	-1.0945	-0.740117	-0.623497	-0.376672	-0.500511	-0.450964	0.282742	0.612953	0.277337	0.82649	0.8376	1.01311	1.13466	0.693455	1.11907
AT3G24520	HSFC1	C	-1.44947	-0.067347	0.00170859	0.443304	0.419679	1.00389	-0.827385	-0.895314	-0.844393	0.750589	0.687288	1.00106	-0.313992	-1.12411	-1.03489	1.02668	0.607293	0.615405
AT2G31865.1	NA	C	-0.503706	-0.670026	-0.325894	-0.575282	0.867504	0.62794	-0.747616	-0.425658	-0.175934	0.518386	1.2668	0.887632	-0.555132	-1.33864	-1.0812	-0.180357	1.08972	1.32146
AT5G25440		C	-0.952208	-0.358152	-0.123195	0.623481	0.987848	0.279239	-0.438523	-0.936831	-0.662913	0.824083	0.764721	0.591405	-0.594682	-1.81439	-0.705717	0.855936	0.787743	0.87215
AT3G05200	ATL6	C	-1.01962	0.154296	-0.238853	0.301552	0.847793	0.562819	-0.44309	-0.999174	-0.513168	0.415509	1.36816	0.697582	-1.15186	-1.0778	-1.07611	0.202294	0.939679	1.02999
AT1G77765.4	NA	C	-0.41176	-0.507836	-0.673594	1.40166	0.987137	0.856504	-0.765592	-0.770661	-1.07142	1.12312	0.502571	0.298045	-0.749511	-0.681094	-1.07142	0.254272	1.04307	0.236516
AT1G30755		C	-0.869819	-0.771329	-0.554564	-0.485521	0.389892	0.497403	-0.540061	-0.854873	-0.671491	0.71645	1.72515	0.717686	-0.466679	-0.532157	-0.581587	-0.0940528	0.750952	1.6246
AT4G11370	RHA1A	C	-0.421529	-0.912375	-1.17399	-0.867855	-0.603443	-0.35915	-0.0618613	-0.21894	-0.146746	-0.0830706	1.95256	-0.144102	0.246099	0.0466309	0.0326429	0.0103033	0.850394	1.85443
AT5G52810	SARD4	C	-1.06294	-0.865779	-0.574346	0.703844	0.984827	0.866793	-0.728001	-0.786462	-0.715371	0.867075	0.855158	1.12437	-0.787931	-0.676266	-0.919823	0.448793	0.697244	0.568808
AT5G56870	BGAL4	C	-0.994741	-1.02185	-0.652644	0.901409	0.70286	0.446745	-0.533598	-0.454195	-0.295701	0.877168	0.996724	1.17786	-0.970774	-0.717735	-0.973082	-0.258968	0.763375	1.00715
AT1G79245.1	NA	C	-0.883837	-0.413524	0.0424339	0.0522367	0.825265	0.878867	-0.428354	-0.489637	-0.279927	0.366356	1.58721	1.05913	-1.02964	-1.26478	-0.941567	-0.516901	0.385158	1.05151
AT4G18422		C	-1.59686	-0.305075	-0.0889267	0.216558	0.617567	0.659034	-0.409565	-0.999056	-1.18798	-0.940028	0.968213	0.199573	0.0653314	-0.331961	-0.0109769	1.07105	1.46718	0.605921
AT3G46650		C	-0.615834	-0.475768	-0.809501	0.8681	0.797464	0.905425	-1.07375	-0.85542	-0.805174	0.596026	0.560312	0.7584	-0.890749	-0.970332	-0.537816	0.746542	0.597428	1.20465
AT5G52310	RD29A	C	-0.676989	-1.44998	-1.71393	-0.119137	-0.655573	-0.695165	0.00992845	-0.253338	-0.418446	0.838582	0.614005	0.771417	0.955779	0.0201537	0.383936	0.916727	1.12618	0.345845
AT1G13340		C	-0.750905	-1.11182	-0.128927	0.124593	0.745923	0.0489291	-0.646031	-0.664761	-0.932629	1.04298	0.927981	0.128835	-0.147188	-1.04259	-0.439511	-0.03244	1.55277	1.32479
AT5G09800	PUB28	C	-0.431195	0.36409	0.318241	-0.12102	0.794758	0.807558	-0.772924	-1.63025	-0.810164	0.560335	1.28106	0.49789	-0.757593	-0.806791	-0.898805	0.0713349	0.265753	1.26772
AT3G58150		C	-1.10567	-0.276138	-0.74907	-0.345412	-0.00837774	0.382548	-0.972409	-0.0128563	0.241749	-0.0509051	1.18744	0.524277	-0.761944	-0.579369	-0.484422	-0.227033	1.26052	1.97707
AT4G10500	DLO1	C	-0.53534	-0.53534	0.307681	-0.0873048	-0.288972	-0.53534	-0.229513	-0.234582	0.373735	2.59412	-0.248818	-0.53534	-0.53534	-0.53534	-0.170367	1.46936	-0.53534	0.262034
AT1G30700		C	-0.851185	-0.542046	-0.289217	-0.609844	-0.210886	-0.548128	0.108221	-0.851185	-0.564942	1.81924	1.17588	0.786501	-0.266254	-0.851185	0.0468873	-0.390041	0.659879	1.3783
AT4G23590		C	-0.644132	-0.589873	-0.899012	0.286623	0.709035	0.735025	-0.899012	-0.899012	-0.612769	0.23355	0.674979	1.97578	-0.0916985	-0.899012	-0.534038	0.191773	0.178314	1.08348
AT5G46710		C	-1.06235	0.270644	-0.223994	0.747959	0.982452	0.619591	-0.159135	-0.831948	-0.306454	0.163508	0.838443	0.571703	-1.56544	-1.09378	-1.06089	0.404821	0.837649	0.867226
AT1G07000	ATEXO70B2	C	-0.932689	0.0906965	-0.534044	-0.332642	0.546494	0.720722	-0.554647	-0.823672	-0.927997	0.835355	1.38028	0.652077	-0.981503	-1.01922	-0.505834	0.432093	1.19186	0.762669
AT3G22231	PCC1	C	-1.81807	-1.38513	-0.911372	-0.652374	-0.0331995	0.4535	0.0136865	-0.134678	-0.213958	-0.12723	0.681917	-0.0462924	0.260154	0.122541	0.377247	1.06558	1.19252	1.15517
AT1G63840		C	-1.21785	0.000838711	-0.0263363	0.368844	1.24	0.82895	-0.561292	-0.832714	-0.814502	0.24216	0.835555	0.740416	-0.871094	-1.21134	-0.722188	0.271636	0.581157	1.14776
AT4G16680		C	-0.501791	-1.12847	-0.425819	0.387695	0.38695	0.881219	-1.37659	-0.779365	-0.136364	0.345313	1.064	0.779285	-0.5363	-0.206171	-0.225006	-0.779448	0.573543	1.67732
AT1G72330.3	NA	C	-0.664405	-0.772458	-0.607612	-0.134309	0.0769179	0.360585	-0.610678	-0.766012	-0.470477	0.0568121	1.69693	0.582049	-0.621828	-0.632255	-0.385914	0.0218593	1.099	1.77179
AT5G03380.1	NA	C	-0.850973	-0.455538	-0.357381	0.758944	0.650944	0.388248	-0.744295	-1.09147	-0.637016	0.742276	1.12631	0.828507	-1.15753	-0.789951	-0.71491	0.537918	0.747637	1.01828
AT5G64750	ABR1	C	-0.731766	0.215153	-0.0204399	-1.20319	0.490405	0.891923	-0.430555	-0.441581	-0.29411	0.422943	2.08781	0.944594	-0.618255	-0.81286	-0.547178	-0.742042	0.483984	0.30516
AT5G39610	NAC92	C	-0.81127	-0.502881	-0.573362	0.117201	0.568126	0.889266	-0.510059	-1.28269	-0.214155	1.24586	0.960628	1.24118	-0.960781	-0.892364	-0.626682	0.722014	0.228374	0.401592
AT1G14370	PBL2	C	-1.49556	0.502851	0.101692	-0.0958013	0.889634	0.678732	-0.530306	-1.02446	-0.535576	0.686745	0.855758	0.569147	-0.999147	-0.95761	-0.764889	0.288768	0.827052	1.00297
AT5G59510	RTFL5	C	-0.365585	-0.696419	-0.0187051	0.0199303	0.374587	0.838135	-0.351479	-1.47623	-0.567153	0.894959	1.317	0.90874	-1.15432	-1.0859	-0.189768	0.0514242	0.638259	0.862521
AT1G80240		C	-0.539697	-0.398034	-0.522825	0.130313	1.08549	1.35884	-0.40644	-0.816341	-0.63607	0.113755	1.28325	1.60922	-0.780916	-0.97552	-0.260549	-0.275061	0.321323	-0.290723
AT4G18880	HSFA4A	C	-1.05872	0.527327	-0.244839	-0.0757047	0.84516	0.376734	-0.176395	-0.781938	-0.833021	0.585656	1.24712	0.198443	-0.808114	-1.2038	-1.0247	0.341875	0.842462	1.24245
AT4G13180		C	-0.674295	-0.443836	-1.08196	0.274181	0.725814	0.836191	-0.503449	-0.756924	-0.86325	0.382362	0.920362	0.963553	-0.621485	-0.723179	-1.01211	0.379476	1.11729	1.08126
AT1G72330	ALAAT2	C	-0.650812	-0.765945	-0.613356	-0.115775	0.0554255	0.340907	-0.614091	-0.735331	-0.492888	0.0645266	1.68897	0.605407	-0.602505	-0.678111	-0.360152	0.0377289	1.08032	1.75569
AT3G55880	SUE4	C	-1.80807	-0.506181	-0.961267	0.157547	0.303356	-0.00939285	-0.269333	-0.161608	-0.646505	0.784767	1.15522	0.79951	-0.532003	-0.654417	-0.314598	0.587329	0.806328	1.26931
AT5G22270		C	-1.64391	-0.606615	-1.08029	-0.114346	-0.397108	-0.372707	0.188775	-0.431548	-0.191884	0.924752	1.39308	1.04808	-0.33808	-0.475172	0.0724173	0.019067	0.975698	1.02979
AT3G22930	CML11	C	-0.550248	-0.615205	-0.074602	0.258534	0.821096	1.37196	-0.939014	-0.951938	-0.989344	0.630129	0.344898	0.0663622	-0.091134	-0.545973	-1.24241	0.464179	0.640249	1.40247
ATCG00560	PSBL	C	-0.766146	0.11309	-0.178005	0.0442319	-0.564289	0.906897	-0.715199	-0.0745445	-0.29125	2.79836	-0.111224	-0.179557	-0.0210745	0.144248	-0.656053	-0.559882	0.0562996	0.0540972
AT1G72330.2	NA	C	-0.632582	-0.793318	-0.598137	-0.10537	0.0689776	0.343032	-0.627964	-0.718398	-0.468475	0.100993	1.66598	0.560947	-0.612353	-0.670787	-0.376439	0.0222121	1.08715	1.75453
AT5G03380	HIPP06	C	-0.84065	-0.449617	-0.332993	0.770266	0.6586	0.399514	-0.741777	-1.08401	-0.635171	0.739565	1.10775	0.798576	-1.15231	-0.761576	-0.717726	0.511604	0.737107	0.992846
AT2G07727		C	-0.163812	-0.70841	-0.511386	0.481715	-0.203311	0.436135	-0.279794	-0.20779	0.0468158	2.64061	-0.450044	0.640286	0.0431009	-0.961475	-0.679356	-0.421967	-0.282652	0.58133
AT4G16260		C	-1.4501	-0.151533	-0.599843	-0.626963	-0.324026	-0.178894	0.24585	-0.631373	0.00192863	1.14308	1.62587	1.61209	-0.417284	-0.424185	-0.44302	-0.189436	0.456097	0.351749
AT2G35980	NHL10	C	-0.841597	-0.0617882	-0.841597	-0.600257	0.107815	-0.0749872	-0.28357	-0.841597	0.067478	1.35294	1.18547	0.668202	-0.519689	-0.841597	-0.841597	1.02093	-0.0424433	1.38789
AT5G18130		C	-0.891476	-0.697206	-0.891211	-0.643085	0.224941	0.675202	-0.739981	-0.90408	-0.667848	-0.105048	1.19702	1.00609	0.0467297	-0.454032	-0.0709259	0.328787	1.31028	1.27584
AT1G15550	GA3OX1	C	-0.651374	-0.173174	-0.261166	0.986564	0.0796552	0.250309	-1.04754	-0.247741	-0.166586	1.26228	0.896052	0.669396	-0.886436	-1.13497	-1.27592	1.21053	0.162899	0.327224
AT1G71000		C	-0.696706	-0.673234	-1.40952	-0.31119	-0.199302	-0.854998	-0.163426	0.11161	-0.131712	-0.490858	1.94996	0.34043	-0.222452	0.770631	0.523212	-0.102568	1.38498	0.175138
AT1G69140.1	NA	C	-0.749772	-0.186189	-0.749772	-0.301737	-0.749772	-0.749772	-0.749772	-0.449014	-0.749772	-0.749772	0.463221	0.464222	0.420099	-0.0525508	1.30904	1.11275	1.23585	1.23272
AT1G21326		C	-1.17072	1.02605	-0.205348	-0.236802	0.249336	-0.0538339	-0.0459682	-0.409113	-0.64573	1.11485	1.31822	0.977062	-0.585787	-0.780391	-1.17072	-0.709574	0.814901	0.513565
AT5G13750.1	NA	C	-0.77697	-0.753141	-0.919875	0.814839	0.664858	0.531114	-0.34396	-0.760273	-0.851538	0.726518	1.11844	1.17408	-0.813669	-0.685713	-0.828937	0.337879	0.636731	0.729617
AT1G75280		C	-1.128	-0.580426	-0.765135	0.280713	0.226703	0.537485	-0.901146	-0.534329	-0.577408	0.442436	0.981301	1.01684	-0.519737	-0.775504	-0.753386	0.794759	1.16784	1.08698
AT3G55970	JRG21	C	-0.102396	0.0177543	-0.762055	-0.762055	0.657999	0.871982	-0.204028	-0.762055	-0.237068	1.11886	2.32025	0.079414	-0.440146	-0.371729	-0.397081	-0.300911	-0.762055	0.035319
AT3G22235		C	-1.53324	-1.50528	-1.03378	-0.650874	-0.0155959	0.403961	-0.075859	-0.17396	-0.197265	0.0731673	0.732738	0.0603713	0.188907	0.0293072	0.324253	1.05207	1.20669	1.11439
AT3G07195		C	-1.47832	-0.195106	-0.295576	-0.413063	0.372494	-0.52597	-0.705691	-0.367986	-0.748546	1.05023	1.066	-0.108856	-0.156451	-0.313047	-0.580249	0.884278	1.06035	1.45552
AT2G14560.2	NA	C	-1.79297	-0.913097	-0.603631	-0.676423	-0.230546	0.483978	-0.426787	-0.196617	-0.299533	0.334256	0.683963	-0.388216	0.396725	-0.440441	0.828362	1.27007	1.03211	0.938792
AT5G57480		C	-0.926015	-0.35854	-0.720456	-0.321125	0.662883	0.720644	-0.221662	-0.392286	-0.616709	0.192341	1.45552	0.95039	-0.478152	-0.811401	-1.03069	-0.225201	0.654637	1.46582
AT5G13750	ZIFL1	C	-0.799528	-0.735017	-0.918162	0.820082	0.675388	0.546095	-0.34207	-0.78318	-0.870517	0.716648	1.12052	1.14089	-0.795981	-0.670699	-0.803294	0.333037	0.640633	0.725155
AT1G22890		C	-1.18259	-1.07374	-0.992172	0.170117	-0.145831	-0.107981	-0.121411	-0.781715	-0.981447	0.808915	0.917388	0.871669	-0.381121	0.0390407	0.143607	0.480515	1.48871	0.848051
AT2G02930	GSTF3 AT2G02930	C	-1.1791	-0.720779	-0.911645	-0.213782	0.490389	0.431015	-0.300369	-0.637883	-0.402867	0.591633	1.18648	1.36613	-0.362726	-0.800037	-0.629074	0.136544	0.796626	1.15945
AT5G58350	WNK4	C	-1.06597	-0.23801	-0.609399	0.396908	0.972161	0.745614	-0.549612	-0.655993	-0.294418	0.739383	1.15642	1.34156	-0.69719	-0.955863	-1.08308	-0.0361344	0.376949	0.456679
AT1G14520.1	NA	C	-0.666793	-0.881137	-0.987783	0.474017	0.626909	0.984488	-0.723924	-1.16269	-0.714523	0.518539	0.886424	0.672512	-0.404493	-0.786374	-0.324376	0.79614	0.926092	0.766977
AT1G21100	IGMT1	C	-0.662049	-0.432057	-0.673662	-0.420718	0.216823	0.0946546	-0.115177	-0.670911	-0.641553	0.269648	1.4935	1.32303	-0.585229	-0.745822	-0.387061	-0.50478	0.979107	1.46226
AT5G13750.2	NA	C	-0.78508	-0.745981	-0.823417	0.836826	0.670471	0.514044	-0.353693	-0.709921	-0.823995	0.70054	1.077	1.18395	-0.837001	-0.702431	-0.888238	0.353983	0.627479	0.705469
AT4G12490		C	-0.532119	-0.786999	-0.0776716	0.612892	-0.540631	-0.483942	1.6054	-0.786999	1.75603	0.692602	0.282349	-0.175434	-0.786999	-0.396673	-0.422026	0.303785	0.523435	-0.786999
ATMG00513	NAD5A	C	-0.557489	-0.565074	-0.350141	-0.0367272	-0.729768	0.101151	0.314068	-0.275423	0.142751	2.87801	-0.189263	0.222267	0.0520118	0.133792	0.0592745	-0.442102	-0.0218222	-0.735512
AT4G21680	NPF7.2	C	-0.766683	0.799836	0.0421676	0.513438	1.21323	1.00681	-0.932275	-0.476498	0.533388	-0.563426	0.534487	0.726679	-0.430789	-0.540881	-1.2381	-1.2381	0.0723315	0.744385
AT2G14560	LURP1	C	-1.81442	-0.899019	-0.603629	-0.680848	-0.210802	0.495717	-0.345174	-0.225684	-0.303353	0.353335	0.686871	-0.313015	0.411132	-0.487885	0.790596	1.27592	0.972518	0.897744
AT1G32870.2	NA	C	-0.510656	-0.916405	-0.630012	0.118229	0.533558	0.91418	-0.755598	-0.901063	-0.508194	0.292187	1.23773	0.844099	-0.655025	-0.767199	-0.488303	-0.0985879	0.944951	1.34611
AT2G36580		C	-1.00664	-0.870795	-0.235981	0.572853	0.866159	0.919257	-0.674236	-0.688936	-0.713628	0.52598	0.868138	1.10769	-0.779428	-0.777989	-0.845298	0.245486	0.61849	0.868872
AT3G09940.1	NA	C	-0.107754	-0.154093	0.889915	-0.485867	0.674145	1.08003	-0.628075	-0.933903	0.134632	1.51811	-0.0241006	0.82125	-0.611994	-0.933903	-0.933903	-0.123858	0.753266	-0.933903
AT1G14520	MIOX1	C	-0.664001	-0.893006	-1.03212	0.471183	0.677786	0.98927	-0.684635	-1.10603	-0.767511	0.456002	0.812632	0.649955	-0.366773	-0.731945	-0.360548	0.806124	0.956815	0.786801
AT1G32870	ANAC13	C	-0.493602	-0.864421	-0.648706	0.121978	0.53733	0.899276	-0.719813	-0.907027	-0.49958	0.290873	1.23596	0.839762	-0.698283	-0.793477	-0.490052	-0.100455	0.938914	1.35132
AT4G11521	CRK34	C	-1.57273	-0.760932	-0.505546	-0.74741	-0.193331	0.460504	0.062128	-0.41835	0.552213	0.755435	1.27887	1.48671	-0.459249	-0.526046	-0.32043	-0.339365	0.583591	0.663932
AT1G51800	IOS1	C	-0.737624	-0.280557	-0.598404	-0.629858	-0.923474	0.0702646	0.3749	-0.172807	0.609792	2.16119	0.867566	0.401009	-0.241903	-0.613626	-0.907765	0.440931	0.669012	-0.488649
AT5G57770		C	-0.934164	-0.879905	-0.976461	-0.741008	-1.18904	0.075514	1.26682	1.04628	0.984521	-0.267335	0.673452	1.12111	0.395854	-0.0237698	0.0974173	-0.378999	0.12139	-0.39167
AT1G77765.1	NA	C	-0.502037	-0.409873	-0.575631	1.40175	1.01912	0.954467	-0.66763	-0.672699	-0.973457	0.785679	0.370166	0.396008	-0.651548	-0.583131	-0.973457	0.117328	1.14103	-0.176083
AT4G30290	XTH19	C	-1.34393	0.158783	-0.04541	0.193201	1.52787	0.846592	-0.536688	-0.764344	-0.999588	0.281679	0.52645	0.953562	-0.696863	-0.957715	-0.478231	0.226737	0.764324	0.343567
AT4G02940	ALKBH10B	C	-1.13019	-0.813842	-0.512486	0.141327	0.570967	0.632688	-0.580804	-0.750826	-0.689885	0.287807	1.45721	1.13006	-0.46628	-0.545007	-0.635983	0.0728297	0.817434	1.01499
AT3G46280		C	0.256745	-0.123615	-0.529459	-0.157511	-0.634689	-0.324816	0.93348	-0.144945	1.50493	1.10311	1.50623	-0.249957	-0.506496	-1.09143	-0.435419	-0.0006418	-0.0141006	-1.09143
AT1G50040		C	0.0854133	-1.17066	-0.450225	1.19846	1.57348	0.777082	-0.389463	-0.625316	-0.67606	-0.65887	-0.191343	0.0927807	-0.968599	-0.100422	-0.54631	0.510652	0.489268	1.05013
AT1G63720		C	-0.942711	0.390637	-0.195689	0.0396192	1.25237	-0.218742	0.0549354	-0.879521	-0.799921	0.922186	1.15617	0.521422	-0.794162	-1.00397	-0.711452	-0.482221	0.973382	0.717664
AT5G18130.2	NA	C	-0.880519	-0.667759	-0.859548	-0.638882	0.254513	0.621337	-0.67054	-0.901979	-0.666347	-0.0703542	1.15378	0.961511	0.025175	-0.496748	-0.0526538	0.337119	1.28637	1.26552
AT5G37740		C	-0.765739	-0.504742	-1.37234	0.672023	0.555192	0.783666	-0.918697	-0.434378	-0.551416	0.693211	0.951146	1.03595	-0.754351	-0.866619	-0.300504	0.490581	0.702171	0.584843
AT5G67300	MYB44	C	-0.425713	0.151682	-0.225836	0.669983	1.51983	1.06463	-0.166144	-1.1369	-1.03201	-0.0590917	0.389422	0.196752	-0.839558	-0.949567	-0.92476	0.300677	0.780286	0.686326
AT1G76040.1	NA	C	-0.820048	0.0922416	0.160593	-0.0658277	0.891854	1.42502	-0.964076	-0.813726	-0.463197	0.00273164	0.75536	0.654288	-0.561489	-1.126	-0.972425	0.124848	0.821239	0.858609
AT1G15125		C	-1.52175	0.189648	-0.715482	-0.465351	0.036366	-0.401075	0.7322	1.24861	0.247807	0.103979	1.08942	0.930291	0.013563	-0.832501	-1.22954	0.0191803	-0.20776	0.762395
AT1G33960	AIG1	C	-1.12985	-0.604921	-0.419362	-0.595325	-0.435318	-0.432379	-0.111654	-0.623126	0.0776796	2.16768	0.477766	0.67445	0.200167	-0.219457	-0.728723	0.977868	0.600887	0.123615
AT2G29500	HSP17.6B	C	-0.104178	-0.658572	-0.460259	-0.238913	1.57669	1.04656	-0.732039	-0.796594	-0.73776	-0.51478	0.741383	0.64754	-0.523945	-0.763074	0.49428	-0.581634	1.18347	0.421834
AT2G33710.1	NA	C	-0.928975	-0.0994458	-0.383506	-0.355233	0.0956924	-0.63824	-0.630374	-0.49766	-0.686589	1.10495	1.12678	1.0668	-1.17019	-0.402677	-0.162963	0.497755	1.11093	0.952956
AT5G15960	KIN1	C	-0.457552	-0.959545	-1.12907	-0.277724	-0.69032	-0.0494405	-0.65855	-0.625392	-0.644502	0.232458	-0.289835	-0.218542	1.33108	0.84388	0.899678	1.16569	0.91443	0.61325
ATMG00270	NAD6	C	-0.476552	-0.384387	0.0173979	-0.0140561	-0.307673	0.790822	0.0114347	-0.186367	-0.422984	2.64064	-0.0381692	0.0917509	-0.140658	0.00217513	-0.0498992	-0.947971	0.362463	-0.947971
AT4G02520	GSTF2	C	-0.926081	-0.873603	-0.789298	-0.12557	0.49595	0.334542	-0.274047	-0.615603	-0.362347	0.514257	1.1439	1.46476	-0.440145	-0.878857	-0.685625	0.109549	0.817692	1.09053
AT2G30140.2	NA	C	-0.769124	-0.924056	-1.11916	-0.0819838	0.497928	0.851825	-0.610316	-0.780253	-0.512493	0.499805	1.06331	1.14755	-0.309412	-0.545092	-0.548228	0.235703	0.833961	1.07004
AT1G54120		C	-0.719131	-0.510047	-1.42817	0.810436	0.180137	0.552075	-0.863631	-0.758042	-0.499705	0.46525	0.653076	0.703867	-0.811826	-0.346638	-0.315668	0.884114	1.0865	0.917408
AT4G12120	SEC1B	C	-0.545739	-1.02609	-0.618002	-0.499786	0.368913	0.864845	-0.286878	-0.598267	-0.482592	-0.0830169	1.63021	0.688233	-0.0867575	-0.591562	-0.403236	-0.578636	0.887399	1.36096
AT5G43650	BHLH92	C	-0.39139	1.56005	-0.178808	-0.39139	-0.145022	0.161982	-0.0855631	-0.39139	-0.39139	2.46868	-0.39139	-0.39139	-0.39139	-0.39139	-0.39139	0.0697534	0.062828	-0.39139
AT1G26390	FOX2	C	-0.806157	-0.806157	-0.408331	-0.177363	-0.0030382	0.146194	1.64971	-0.806157	0.102919	0.510334	1.22091	0.0353121	0.00115661	-0.806157	-0.806157	-0.806157	0.881012	0.878125
AT4G17660	PBL20	C	-0.808449	-0.244866	-0.246482	-0.567109	0.507544	0.712625	-0.250422	-0.507691	-0.808449	0.671152	1.43487	0.231273	-0.808449	-0.808449	-0.808449	0.00159516	0.87872	1.42104
AT2G07741		C	0.510572	-0.25071	-0.206413	0.147968	0.413985	0.0313589	0.456907	0.059817	0.555182	2.41413	-0.170836	0.0160743	-0.408963	-1.25137	-0.565836	-0.319494	-0.819953	-0.612421
AT2G46270	GBF3	C	-1.00855	-0.188875	0.376239	0.0605598	1.06888	1.30642	-1.32866	-0.475641	-0.813809	0.0920753	0.681395	1.10498	-0.302742	-0.687097	-0.679286	-0.250971	0.746907	0.298171
AT4G18250		C	-1.47708	-0.796802	-1.17221	0.112252	0.657701	-0.00851124	-0.196062	-0.289987	-0.210387	1.71687	1.15687	0.198092	-0.365091	-0.414431	-0.206937	0.280765	0.338427	0.676526
AT3G60420.2	NA	C	-1.20661	-0.319328	-0.414787	-0.922126	0.471882	1.13733	-0.563074	-0.584899	-0.53128	1.19744	1.09022	0.478592	-0.375163	-0.87568	-0.390994	0.413013	0.821168	0.574299
AT1G26800	MPSR1	C	-0.0757331	-1.22398	-0.669847	0.206638	1.83711	-0.344156	0.429168	-1.24776	-0.412116	0.441489	0.866639	0.798747	-0.358166	-0.839992	-0.112551	0.29103	0.432814	-0.019343
AT2G46270.2	NA	C	-1.01661	-0.157732	0.381179	0.0858096	1.0451	1.30005	-1.36922	-0.498673	-0.733141	0.143921	0.733241	1.00048	-0.227813	-0.794745	-0.662652	-0.304337	0.74795	0.327193
AT5G27350	SFP1	C	-0.59084	-0.133318	-0.468334	0.719041	0.390638	0.241221	-0.690817	-0.369593	-0.348445	0.961187	0.913607	1.12759	-1.14873	-1.11529	-1.20319	0.546334	0.552851	0.616086
AT5G17380	HACL	C	-0.280643	-0.461753	-0.966767	0.589114	0.822855	0.898553	-0.539431	-0.656622	-0.752483	0.621515	1.04341	1.1623	-0.866632	-0.60305	-1.11172	0.0563608	0.530686	0.514319
AT2G43445		C	-0.73287	-1.31243	-0.583214	0.638861	0.435767	0.743156	-1.20637	-0.798796	-0.410442	0.892702	0.595651	0.755807	-0.388486	-0.407913	-0.510566	0.750955	0.848176	0.690003
AT3G26830	CYP71B15	D	-3.70454	-1.41647	-3.71456	-1.5983	1.89617	2.82914	-0.873918	-2.30914	-2.30984	1.65274	4.46712	3.2654	-0.413238	-1.40205	-2.83566	-0.708281	3.18435	3.99109
AT1G15520	ABCG40	D	-2.52833	-1.76608	-2.22472	-1.90226	0.625346	2.09815	-0.820695	-1.80167	-2.14656	2.30239	5.06768	2.25371	-0.713116	-2.65436	-2.01726	-0.271794	2.87994	3.61963
AT1G66700.1	NA	D	-2.00041	-2.09649	-2.0981	-1.87067	1.59264	2.24613	-1.53532	-1.89847	-1.31739	0.564485	4.07402	3.41712	-1.3382	-2.66007	-1.55477	0.152658	2.77237	3.55046
AT1G66700	PXMT1	D	-1.89398	-1.99006	-2.34106	-1.76424	1.51919	2.22322	-1.59424	-1.79204	-1.48511	0.624152	4.07229	3.43036	-1.23177	-2.55364	-1.65557	0.259088	2.70842	3.46498
AT1G19020		D	-3.63447	-0.252803	-1.18492	-0.414588	2.01574	1.95328	-1.14842	-3.01483	-2.14875	1.14804	3.3944	1.87161	-1.57527	-2.24422	-2.25821	0.940514	2.78268	3.77023
AT1G32350	AOX3	D	-2.48197	-1.34785	-2.26939	-2.03393	0.564606	1.15657	-1.35722	-1.72036	-1.95698	2.20419	4.6727	1.44912	0.272837	-1.12952	-2.48197	-0.119369	2.41833	4.1602
AT4G37370	CYP81D8	D	-2.26595	-1.81287	-2.05209	-0.0840733	1.72582	1.61105	-1.69617	-2.05208	-2.17841	1.84774	3.73786	2.39837	-1.2306	-2.73628	-2.12868	0.801793	2.84065	3.27392
AT3G48850	MPT2	D	-2.7565	-1.16753	-2.90177	-1.49194	1.69302	2.42084	-1.41127	-1.20466	-1.49705	0.394788	3.77704	3.22746	-1.05987	-0.33564	-2.27498	-1.40258	2.60372	3.3869
AT2G36540		D	-1.93242	-1.97876	-2.04924	1.86622	2.27075	1.62474	-2.20054	-2.20906	-2.75857	1.65232	2.67378	2.41562	-1.95125	-1.59329	-2.39359	1.63111	2.48951	2.44267
AT1G05680	UGT74E2	D	-3.10851	-1.19974	-3.03372	-0.193306	0.502039	1.12322	-2.73753	-3.09313	-1.66398	1.24215	3.329	1.27019	-0.854831	0.290183	0.572379	0.81664	2.81661	3.92233
AT5G51440	HSP23.5	D	-2.02371	-1.02964	-2.19134	0.553683	2.16284	2.67484	-2.35936	-1.91972	-1.23503	0.600352	3.30154	2.57401	-2.77919	-2.07236	-1.82823	0.18961	2.49801	2.88369
AT2G47000	ABCB4	D	-2.60267	-1.97079	-2.10521	-0.980639	1.18128	1.76218	-1.55705	-1.72117	-1.63507	1.02274	4.01357	2.18862	-1.4303	-1.78142	-0.677357	0.0688754	2.70756	3.51685
AT2G29350.3	NA	D	-2.53918	-1.38294	-3.24283	-1.13613	1.64816	2.19369	-1.05778	-1.90581	-1.80831	0.847549	3.21557	2.76829	-0.606463	-1.08253	-1.38815	-0.35571	2.67352	3.15906
AT4G02380.1	NA	D	-2.45615	-1.53794	-1.58533	1.8123	1.82532	1.78246	-1.89108	-2.07711	-2.03853	1.96962	2.14914	2.17804	-2.30087	-1.93394	-2.3962	1.84932	2.24449	2.40646
AT2G29350	SAG13	D	-2.32944	-1.45159	-3.25973	-1.09949	1.65728	2.22224	-1.1142	-1.80675	-1.96863	0.786343	3.20587	2.7466	-0.621232	-1.12005	-1.46068	-0.244034	2.70505	3.15244
AT4G02380	SAG21	D	-2.4563	-1.59348	-1.60867	1.79673	1.79255	1.75756	-1.87611	-2.14159	-2.03376	1.92215	2.1204	2.1382	-2.24731	-1.88937	-2.32896	1.90078	2.2982	2.44898
AT2G29350.2	NA	D	-2.24034	-1.42456	-3.19108	-1.06194	1.62923	2.21639	-1.25179	-1.86934	-1.94015	0.80081	3.18696	2.73903	-0.642509	-1.1496	-1.42451	-0.219393	2.699	3.1438
AT4G30280	XTH18	D	-2.60542	1.04535	0.147915	0.209024	2.96485	2.16693	-1.78764	-2.88206	-1.96915	1.64709	2.02264	1.8832	-2.43161	-2.48142	-2.53349	0.878168	1.87164	1.85397
AT4G11890.3	NA	D	-2.07751	-2.40835	-2.79033	0.24919	1.11985	1.74037	-1.91508	-1.79719	-1.41667	1.91573	2.93628	2.28072	-1.01831	-0.85503	-2.08286	0.712508	2.3629	3.04378
AT5G62480.1	NA	D	-1.82655	-1.51874	-2.58937	-0.767896	0.989758	1.84633	-1.52887	-1.85547	-1.45927	0.511815	3.29033	1.63026	-0.994665	-1.28385	-1.69665	0.35336	2.56732	4.33216
AT1G26380	FOX1	D	-2.44627	-1.47022	-2.71234	-0.504181	1.23416	1.40359	-0.449395	-2.0307	-0.87863	1.28111	3.68091	2.68345	0.278687	-2.25639	-1.8295	-1.05906	2.12939	2.94539
AT4G11890		D	-2.06073	-2.39156	-2.77354	0.336954	1.08134	1.71216	-1.89829	-1.91391	-1.49573	1.86859	2.93937	2.21797	-1.00152	-0.67048	-2.06607	0.692448	2.39103	3.03196
AT4G11890.4	NA	D	-2.1371	-2.33269	-2.89991	0.224435	1.0973	1.71275	-1.98775	-1.72153	-1.25113	1.90108	2.90836	2.23069	-1.11257	-0.779369	-2.0072	0.788169	2.38047	2.98598
AT4G11890.1	NA	D	-2.03563	-2.36646	-2.74845	0.291074	1.10644	1.66703	-1.8732	-1.75531	-1.47064	1.81304	2.93668	2.23396	-0.976423	-0.813146	-2.04098	0.679731	2.3467	3.00558
AT5G62480	GSTU9	D	-1.6505	-1.20756	-2.41331	-0.798374	0.911944	1.77348	-1.66649	-1.86429	-1.55736	0.401764	3.25136	1.53545	-0.925524	-1.27345	-1.72782	0.333761	2.55018	4.32674
AT2G18193		D	-2.20554	-1.79237	-1.93994	0.66746	0.727027	1.01917	-1.9691	-2.4583	-1.62117	2.15013	2.82705	1.30768	-0.959222	-2.74272	0.39369	0.783944	2.76212	3.05009
AT5G37490	PUB21	D	-2.22965	-1.92051	-1.83182	0.942197	1.77787	1.00534	-1.1049	-1.68014	-1.94341	1.58974	3.07219	2.18481	-2.22965	-1.83932	-0.943188	-0.367126	2.30655	3.21101
AT2G38470	WRKY33	D	-3.99134	1.19683	0.121887	-0.0116086	2.05906	1.27554	-0.321345	-2.28868	-1.28617	1.43014	2.74724	1.10341	-1.73463	-3.04279	-2.12837	1.04428	1.76109	2.06547
AT1G05675	UGT74E1	D	-2.6584	-0.875341	-0.60032	0.104916	0.42652	1.06186	-0.888373	-1.40013	-0.605767	2.19061	3.29927	2.05735	-2.59137	-2.21606	-2.91328	0.662317	1.81642	3.12976
AT3G25790	HHO1	D	-1.81491	-1.58929	-1.40954	1.66699	2.37564	1.47824	-1.87822	-2.51689	-1.25714	1.78007	2.3789	2.64978	-1.92686	-2.10913	-2.17984	0.709643	1.7928	1.84974
AT4G33070	PDC1	D	-1.47394	-1.94536	-1.23603	-1.01145	0.455996	1.39328	-0.985954	-1.18376	-0.876826	-0.465759	4.29261	2.08229	-1.36043	-1.94536	-1.04729	-0.854576	2.42006	3.7425
AT2G34500	CYP710A1	D	-1.47328	-0.588035	-1.25005	-2.07878	1.36526	2.27528	-1.58282	-1.76109	-1.7985	0.152496	3.82215	2.28714	-1.0072	0.26239	-1.60228	-1.61679	2.10045	2.49366
AT4G25200	HSP23.6	D	-2.33467	-1.77109	-1.7727	-0.507147	1.37728	2.28647	-2.02884	-0.821515	-1.12256	1.57334	2.95101	0.864248	-2.33467	-1.38452	0.88997	-0.807016	2.49229	2.45013
AT2G41730		D	-2.42183	-1.65001	-2.33102	0.0944951	1.1827	1.61988	-1.93344	-2.24015	-1.4862	1.25528	2.58813	1.72371	-1.2145	-1.27031	0.0636167	0.800601	2.47237	2.74669
AT1G77760	NIA1	D	-2.29283	-0.86464	-0.934253	1.80153	1.80042	1.34299	-1.98871	-1.64303	-1.21071	1.78196	1.9401	1.94137	-2.28359	-2.03562	-2.30278	1.61542	1.66612	1.66626
AT3G45730		D	-2.24747	-1.7904	-1.38537	-0.381477	0.464222	0.564924	-0.967343	-1.24592	-2.16454	1.21055	3.19345	1.86011	-1.07369	-1.72117	-0.743057	0.358332	2.73724	3.33162
AT1G14870	PCR2	D	-2.01077	-1.70363	-2.0866	-0.0823998	1.99096	1.96432	-1.00144	-1.53967	-0.716858	1.4834	2.5966	2.41659	-1.0669	-2.17234	-2.01818	0.0655977	1.71826	2.16309
AT1G57630		D	-1.898	-1.58886	-1.68541	-0.964081	0.900874	1.74055	-1.12537	-1.898	-1.16822	1.23147	3.01942	2.36602	-0.898044	-1.50767	-1.53302	-0.193214	2.41467	2.78687
AT2G18690.2	NA	D	-1.94783	-0.926778	-1.67258	-1.3033	0.721449	1.25002	-0.706237	-1.94823	-1.19085	2.12508	3.0255	1.85757	-0.39319	-2.51323	-1.61969	0.393478	2.36057	2.48825
AT2G18690		D	-2.09397	-0.918956	-1.7906	-1.21415	0.695237	1.21864	-0.554526	-1.9015	-1.16084	2.07119	3.03284	1.91886	-0.35179	-2.23961	-1.84748	0.28946	2.41904	2.42815
AT4G08555		D	-2.36842	-1.58609	-2.20905	1.23133	1.22281	0.918189	-0.824423	-2.00038	-1.69532	1.48709	2.75285	1.46381	-1.32143	-1.53532	-1.23564	0.872426	2.26313	2.56442
AT4G39670		D	-1.52044	0.616359	-0.957236	-1.09595	1.42565	1.83816	-1.22276	-1.54936	-1.76606	2.17352	2.7817	0.822418	-1.32597	-2.49584	-2.49584	0.392226	2.25385	2.12557
AT2G29460	GSTU4	D	-2.14734	-1.20259	-2.74145	-1.229	0.999416	1.61435	-0.833006	-0.914868	-1.46562	0.883382	2.62122	2.61385	-0.937936	-0.204017	-1.73609	-0.458049	2.48346	2.65429
AT5G57220	CYP81F2	D	-2.91079	-1.2194	-0.967802	-0.710737	1.11869	0.803817	-0.215417	-1.41276	-0.337639	1.31313	3.04139	2.80778	-0.892235	-2.50333	-1.96262	0.0505517	1.44763	2.54974
AT5G52750	HIPP13	D	-2.70936	-0.536954	-0.734688	0.343612	1.7198	1.30706	-1.09015	-2.24746	-1.90517	1.34067	2.49473	1.4951	-1.31591	-2.2412	-1.51745	1.13135	2.07018	2.39581
AT1G05340		D	-1.79059	-1.79818	-1.15063	-1.26983	0.51974	0.730378	-1.01698	-1.65565	-1.30358	1.30443	3.33555	1.13992	-0.958704	-0.964617	-1.47953	0.261876	2.70307	3.39333
AT1G65970	PRXIIC	D	-1.51726	-1.87818	-0.848436	-0.837738	1.50505	2.25168	-1.75383	-1.43112	-1.58844	0.391018	2.80474	2.30748	-0.991546	-1.23684	-1.43768	-0.601603	2.20788	2.65482
AT2G41100.1	NA	D	-3.40413	0.70139	-0.0231068	-0.119388	1.84601	1.5399	-0.538657	-2.1328	-1.17577	1.10062	2.08603	1.31921	-1.59338	-2.46511	-1.88441	0.722584	1.75502	2.26599
AT2G41100.4	NA	D	-3.35358	0.72248	-0.0168856	-0.110469	1.85821	1.55224	-0.544903	-2.11002	-1.20332	1.09099	2.0843	1.28831	-1.60541	-2.46175	-1.91267	0.710007	1.75525	2.25721
AT2G30750	CYP71A12	D	-2.29177	-1.50602	-1.80965	-1.29873	0.52454	1.65024	-0.17022	-1.53689	-0.619382	0.949212	3.23135	2.1669	-0.179791	-2.10189	-1.31164	-0.239303	1.65089	2.89215
AT2G41100	CML12	D	-3.3224	0.711084	-0.0361078	-0.108986	1.84801	1.5249	-0.510514	-2.10717	-1.15805	1.09177	2.05417	1.26913	-1.58852	-2.46292	-1.89166	0.723868	1.72042	2.24297
AT5G61160	ACT	D	-1.83756	-1.17487	-1.59966	-1.24372	-0.0688688	0.134985	0.974451	-0.578705	0.61394	-0.829382	3.58969	2.80049	-1.13911	-1.35884	-1.65298	-0.983291	1.04871	3.30472
AT2G26560	PLP2	D	-2.33014	-1.78304	-1.55013	-1.19013	0.974623	1.69163	-0.866116	-1.64685	-0.790488	0.702524	3.23534	1.78164	-1.00957	-1.25377	-0.663499	-0.30959	1.93088	3.07667
AT5G38900		D	-1.77005	-0.736768	-2.03423	-1.10004	0.918322	1.44188	-0.657527	-2.04669	-0.650223	0.321924	2.9958	2.52426	-1.27433	-1.0781	-1.30974	-0.591496	2.30409	2.74292
AT2G32680	AtRLP23	D	-2.70358	-1.31557	-1.71748	-0.00315815	1.91867	1.92064	-0.991705	-1.25604	-1.31363	1.44273	1.92908	2.06111	-1.26818	-1.50833	-1.72761	0.256947	2.20713	2.069
AT2G04070	DTX4	D	-2.21	-1.275	-1.958	-0.765943	-0.125872	0.602397	-1.39222	-1.92581	-1.57373	1.61621	2.54927	0.708665	0.691686	-1.6837	0.315972	0.969732	2.25347	3.20286
AT1G24140	3MMP	D	-1.98995	0.71773	-0.587757	-0.615552	1.84872	1.52545	-1.24204	-1.888	-1.07665	1.13899	2.74557	1.424	-1.84229	-2.64961	-1.75153	0.565439	1.66306	2.01441
AT5G24640		D	-2.18636	-1.05224	-1.62439	-0.286654	0.612514	0.0585604	-1.41373	-1.63685	-1.27728	1.83193	2.83231	1.37708	-1.1864	-2.18636	0.224493	0.84151	2.32665	2.7452
AT2G41100.2	NA	D	-3.00491	0.724646	-0.0412638	-0.118137	1.85201	1.50174	-0.49153	-2.06645	-1.19672	1.03843	2.03579	1.16913	-1.68793	-2.31893	-1.95267	0.650666	1.67591	2.23023
AT5G52640	HSP90-1	D	-1.05158	-1.49934	-1.50928	0.149536	1.93685	2.63701	-1.66226	-1.90914	-1.36258	-0.379281	2.60929	2.15442	-1.37642	-1.21613	-1.06582	-0.0482391	1.7206	1.87236
AT5G24110	WRKY30	D	-2.55439	-0.898714	-0.667285	-0.17919	0.936428	0.971554	-1.28132	-2.00489	-1.34228	2.19709	2.23133	1.51921	-0.554465	-1.85717	-1.89838	1.10959	1.81103	2.46185
AT1G16420	AMC8	D	-2.12303	-0.339976	-0.920391	-0.791512	1.33403	0.993677	-1.60528	-2.07716	-1.46884	2.22219	2.48608	1.21738	-0.918545	-1.42777	-1.72191	0.71508	1.90764	2.51833
AT3G25250	OXI1	D	-1.84102	0.76942	-0.638706	-1.28033	1.53473	0.603265	-0.768366	-1.84133	-1.60898	1.49911	2.91477	1.14438	-1.95171	-2.25444	-0.996136	0.375906	2.1641	2.17535
AT3G28580		D	-1.6482	-1.02465	-0.936245	-1.2426	1.08405	1.27548	-0.777283	-2.30786	-0.845452	2.34449	2.4547	0.342709	0.15149	-2.30786	-1.65185	0.425382	2.05756	2.60615
AT2G15490	UGT73B4	D	-1.57919	-0.879876	-2.22842	0.0377222	1.37239	1.49724	-0.638959	-1.31103	-1.74775	-0.0599336	2.6705	2.32967	-0.789607	-0.531715	-1.71616	-1.12906	2.10858	2.59558
AT2G15490.3	NA	D	-1.70853	-0.851888	-2.1904	0.0651571	1.30791	1.51053	-0.600311	-1.26061	-1.70922	-0.0358703	2.69718	2.33705	-0.792907	-0.645237	-1.76535	-1.03721	2.08633	2.59338
AT5G25250	FLOT1	D	-2.39607	-1.80388	-1.3984	-1.32251	0.785304	1.14484	-0.647223	-1.30325	-0.679181	1.85644	2.63878	2.05376	-0.268102	-1.86977	-1.1634	0.15849	1.87808	2.33608
AT2G18680		D	-1.797	-1.48885	-1.27391	-0.960499	0.653522	1.47494	-1.33191	-0.943504	-0.883699	0.721135	3.38788	1.54745	-0.87176	-1.29138	-1.35136	-0.594136	2.27305	2.73004
AT3G49620	DIN11	D	-3.10998	0.618449	-1.47776	-0.939895	1.57975	0.828745	-0.627815	-1.53716	-0.572961	-0.140309	3.00925	2.53872	-1.66449	1.10286	-1.11932	-1.23074	1.12457	1.6181
AT5G06860	PGIP1	D	-2.47907	-1.57556	-1.73002	0.472755	1.42581	1.27923	-1.0634	-0.914243	-0.563338	1.25919	2.45316	2.51114	-1.76474	-1.94322	-1.17941	0.644911	1.48792	1.67889
AT4G34131	UGT73B3	D	-1.47111	-1.07979	-2.04	1.52551	1.32626	1.03737	-1.09601	-1.60397	-1.23651	1.26785	2.32502	2.0849	-1.656	-1.43441	-2.01483	0.297148	1.80903	1.95957
AT4G14365	XBAT34	D	-2.92073	0.192484	-0.0488288	-0.55575	1.51969	1.51889	-1.19999	-1.42548	-1.25657	1.80049	1.94118	1.18604	-0.882685	-2.85635	-1.33945	0.532476	1.85452	1.94007
AT4G12735		D	-1.76504	-1.60632	-1.46016	0.0687744	0.971516	1.59356	-2.74043	-1.11464	-1.39775	1.32998	1.83539	1.03251	-0.833613	-1.38799	0.484207	-0.180641	2.50765	2.66298
AT3G54150		D	-2.0773	-1.29749	-1.67947	-0.891662	1.36492	0.924987	-0.669732	-1.52779	-0.865187	2.06795	2.69689	1.87854	-0.492399	-1.12715	-2.0773	-0.0725936	1.72504	2.11974
AT5G66640.1	NA	D	-1.6773	-0.798061	-1.71959	-0.532286	0.56746	1.26655	-0.6591	-1.93218	-1.40719	1.72622	2.81866	1.09052	-0.472806	-1.93218	-1.0341	0.0725271	1.87016	2.75269
AT4G37290	PIP2	D	-1.66966	-0.889849	-1.10769	-0.604401	1.82116	1.00308	-1.11163	-1.12015	-1.38342	1.06679	3.41587	0.561593	-1.08473	-1.66966	-1.66966	0.335045	1.57993	2.52738
AT2G45570	CYP76C2	D	-1.76136	-1.31842	-1.55402	-0.522072	1.18472	1.66262	-0.798088	-1.34579	-0.96527	0.921639	2.77415	2.30496	-0.736833	-0.698713	-2.37179	-0.483883	1.67955	2.0286
AT5G66640	DAR3	D	-1.61217	-0.899243	-1.86705	-0.467164	0.315043	1.09252	-0.593978	-1.86705	-1.13728	1.82501	2.81136	1.00774	-0.407684	-1.86705	-1.21105	0.267066	1.85665	2.75435
AT2G47520	ERF071	D	-1.42978	-1.33762	-1.05818	-0.229871	1.04437	1.84178	-1.59538	-1.60045	-1.37622	0.627344	2.27961	1.75577	-1.09389	-1.51088	-0.795907	-0.373551	1.8225	3.03036
AT2G21640		D	-1.8571	-0.816055	-1.19793	0.0273422	0.838602	1.65032	-1.60295	-1.58952	-1.58836	0.195664	2.61087	1.62195	-1.69003	-1.03028	-0.336069	0.0359952	2.077	2.65054
AT2G23270		D	-1.08847	-1.08847	-1.08847	-1.08847	0.33158	-1.08847	-1.08847	-1.08847	-1.08847	2.66866	3.44692	0.12552	-0.766565	-1.08847	-1.08847	0.916229	1.70243	2.45997
AT2G15490.2	NA	D	-1.65308	-0.692041	-1.92731	0.0766947	1.05885	1.18412	-0.614481	-1.10863	-1.51678	0.0812552	2.58176	2.26219	-0.735402	-0.821868	-1.6984	-1.07811	2.05322	2.54801
AT4G15760	MO1	D	-1.13008	-1.0946	-1.93993	0.936658	1.23671	1.21912	-1.42716	-1.50919	-1.37006	1.26021	2.37691	1.71053	-1.6426	-1.59752	-1.32781	0.608115	1.67697	2.01372
AT4G15760.2	NA	D	-1.14078	-1.06511	-1.91125	0.942201	1.24055	1.23434	-1.4901	-1.54311	-1.33891	1.25848	2.3781	1.70907	-1.62405	-1.59786	-1.32015	0.576855	1.67649	2.01525
AT3G13950		D	-1.63411	-1.32497	-1.42152	-0.8447	0.21671	1.32546	-0.6747	-1.33335	-1.63411	1.84306	2.88755	1.29169	-0.0492082	-1.63411	-1.26913	0.0706758	1.77475	2.40999
AT3G12580	MED37C	D	-0.892184	-1.32236	-1.61091	0.906735	2.40103	2.27968	-1.63872	-1.82097	-1.55961	0.0861182	2.13748	1.81485	-1.09971	-1.17584	-1.11389	-0.0156758	1.37657	1.24739
AT1G79680	WAKL10	D	-1.08664	-1.3492	-1.51496	-0.241455	0.3831	0.591862	-0.382209	-1.15118	-1.62655	1.31177	3.05614	2.24856	-0.32789	-1.91279	-1.54781	-0.385136	1.59325	2.34116
AT3G48360	BT2	D	-1.39396	-0.667067	-0.883931	1.9487	1.40277	1.15861	-1.84092	-1.27466	-0.816772	1.54123	1.34217	1.16035	-2.4113	-2.11501	-1.49932	1.6453	1.4409	1.26291
AT4G04490	CRK36	D	-1.46945	-0.924417	-1.50195	-1.28336	0.0554469	0.144587	-1.17253	-1.63361	-1.51156	2.32283	2.88132	-0.195126	-0.120742	-0.913417	-0.0931929	0.995502	1.3327	3.08696
AT1G01560.1	NA	D	-2.11804	-0.24962	-1.13193	-0.761935	1.14285	1.15353	-0.650785	-2.03995	-1.37735	1.62692	3.0091	0.650346	-0.267606	-1.63931	-1.48416	0.3702	1.61154	2.1562
AT2G32030		D	-2.25873	0.598582	0.425225	0.0948498	1.54316	0.952557	-0.666659	-2.21286	-2.22737	1.83531	1.95177	0.412186	-1.34374	-2.12329	-0.789896	0.299115	1.46839	2.04141
AT1G24280	G6PD3	D	-1.20811	-0.507503	-1.07703	1.71927	1.35524	1.13923	-1.27388	-0.66063	-2.34039	1.57667	1.45125	1.5664	-1.31444	-1.21054	-2.93027	1.2696	1.16054	1.28459
AT2G43000	JUB1	D	-1.32949	-1.42556	-1.02378	-0.803512	0.884939	1.47702	-1.02974	-1.22754	-0.217656	1.03851	2.92827	2.19333	-1.66724	-1.59882	-1.62417	-0.126624	1.56313	1.98893
AT3G53230	CDC48D	D	-0.929049	-1.51303	-1.21061	0.017642	1.58747	2.04515	-1.44347	-1.02104	-1.178	-0.269448	2.74912	2.24583	-1.3677	-1.28793	-1.20716	-0.60264	1.58888	1.79597
AT1G60740	PRXIID	D	-1.40104	-1.34678	-1.25809	-0.722004	1.10382	2.00945	-1.09789	-1.65592	-1.36968	0.224991	2.57639	2.00105	-0.655968	-0.958698	-1.29095	-0.330227	2.06778	2.10376
AT5G25930		D	-2.03969	-0.461861	-0.857429	-0.384448	1.10592	1.36578	-1.06025	-1.56543	-0.935213	1.00864	2.79629	1.49317	-1.47145	-2.23499	-0.871995	0.22767	1.7321	2.15319
AT1G01560	MPK11	D	-1.89424	-0.250399	-1.18179	-0.820685	1.07132	1.11998	-0.781714	-1.77391	-1.50828	1.67014	3.08501	0.743027	-0.196905	-1.77024	-1.43393	0.23927	1.6189	2.06441
AT4G08950	EXO	D	-1.4711	-0.568861	-1.11946	1.5485	2.60156	2.02682	-0.666567	-1.75763	-1.60502	0.284084	1.68207	1.0084	-1.94065	-1.4934	-1.50642	0.445634	1.17091	1.36111
AT1G66180		D	-2.83337	-0.682638	-0.78424	1.09026	1.7675	0.850008	-0.587299	-1.39081	-0.920128	1.40832	1.94107	2.00582	-1.66934	-1.82489	-1.48064	0.840984	1.09696	1.17242
AT3G22600		D	-2.14227	-0.460272	-1.32285	-0.378104	0.995953	1.93053	-0.562246	-1.0564	-1.12034	2.60496	1.92716	1.34	-1.40305	-2.13799	-1.43162	1.22295	0.975033	1.01857
AT4G33970	PEX4	D	-1.53577	-1.53577	-1.32318	0.787891	1.01061	0.392158	-1.53577	-1.53577	-1.24952	1.5937	1.72248	2.23717	-1.21386	-1.14544	-1.53577	1.19748	2.01651	1.65284
AT5G52760	HIPP14	D	-2.16293	0.694382	-0.66019	-0.83141	1.74776	1.32517	-1.01025	-0.904659	-1.68804	1.93111	1.55669	0.557249	-0.717441	-2.41781	-1.76181	1.15778	1.49498	1.68942
AT1G07400	HSP17.8	D	-0.827076	-1.17479	-1.25915	-0.619858	3.25658	1.54884	-1.18609	-1.3257	-1.25426	-0.431105	1.56536	1.40147	-1.71672	-1.04999	-0.761142	0.0960586	1.99277	1.7448
AT3G11340	UGT76B1	D	-1.38718	-1.48326	-1.48488	0.276814	1.21107	1.81688	-1.08744	-1.49734	-0.704162	1.46844	1.82315	1.909	-1.46191	-1.34962	-2.04684	0.912814	1.67686	1.40761
AT5G66650		D	-2.11575	-0.016964	-0.731049	1.27352	1.72013	1.14833	-1.12829	-1.74922	-1.96341	1.41357	1.61491	1.58351	-1.4103	-1.57923	-1.67301	1.33347	1.35983	0.919946
AT1G61120	GES	D	-1.08467	-1.03041	-1.12697	-1.33955	1.01004	0.399246	-1.33955	-1.03879	-0.609772	2.8298	3.41129	1.24906	-1.01764	-1.33955	-1.33955	0.365234	1.00256	0.999202
AT3G01830.2	NA	D	-2.06506	1.43008	-0.117323	-0.568901	1.35223	1.05827	-1.29243	-1.7643	-1.54007	1.55887	1.94921	0.0827201	-0.60569	-1.67473	-2.06506	0.584063	1.57547	2.10266
AT1G17170	GSTU24	D	-1.4217	-1.75876	-2.33689	0.286958	0.854331	1.07941	-0.876178	-1.07216	-0.88062	0.551252	2.4154	1.96486	-0.695719	-0.643711	-1.5086	-0.171912	1.92736	2.28669
AT3G28210	SAP12	D	-1.61912	-0.40733	-1.36712	-0.175068	1.36571	2.52688	-0.696261	-1.49879	-1.71549	-0.452068	2.5135	1.18119	-1.1234	-0.643897	-1.15881	-0.582746	1.81264	2.04016
AT3G01290	HIR3	D	-2.78318	-0.455614	-0.694934	-1.05534	1.11822	1.49674	-0.515124	-1.33382	-0.675221	1.31438	2.17965	1.21638	-0.639365	-1.98547	-1.48798	0.588064	1.88695	1.82565
AT2G18660	EGC2	D	-2.48767	-1.09966	-0.393109	-0.534121	0.601698	1.59185	-1.31517	-1.22881	-0.857472	1.4518	1.91575	0.946816	-1.37419	-1.44099	-1.11482	1.23666	2.07757	2.02387
AT5G54165		D	-1.50603	-0.793098	-0.79554	0.335903	2.19561	1.15464	-0.801503	-1.76091	-1.76091	-0.00177307	2.71875	1.59503	-1.439	-1.06369	-1.39594	0.491969	0.950719	1.87577
AT1G17180	GSTU25	D	-1.79927	-0.052545	-1.7496	-0.872521	0.0874506	0.54336	-0.815001	-1.06796	-1.24681	-0.832796	2.16911	1.13637	0.000427645	0.119056	-0.303728	-1.13323	2.52809	3.2896
AT1G21120		D	-1.78922	-1.24667	-1.23663	-0.325096	0.867516	0.567255	-0.311079	-1.24237	-0.820374	1.07908	2.29572	1.9254	-1.18969	-1.58284	-0.965608	-0.486736	1.59575	2.8656
AT2G41380		D	-1.30898	-1.03036	-1.31466	0.49674	1.68191	1.78297	-1.13416	-1.74232	-0.902766	1.11095	1.91233	2.00565	-1.45055	-1.48832	-1.54267	0.0558615	1.30789	1.56048
AT2G38250	GT-3B	D	-1.88013	-1.1672	-0.763394	-0.16657	1.47061	2.02126	-1.17561	-1.37341	-1.40524	0.601435	2.13064	0.978486	-0.813141	-1.43779	-0.84855	-0.430229	2.00673	2.25209
AT2G04050	DTX3	D	-1.76037	-1.18734	-1.13251	-0.129429	0.23815	1.11229	-1.65114	-1.70354	-1.36447	0.755358	2.30861	1.13263	-0.705961	-1.4956	0.485927	0.616135	2.10606	2.37519
AT2G30770	CYP71A13	D	-1.36918	-1.32417	-1.21058	-1.13918	1.12965	1.05618	-0.978928	-0.881099	-1.13908	1.04146	2.99612	2.46966	-0.723596	-0.826182	-1.31114	-0.459337	1.50702	1.16236
AT2G30250	WRKY25	D	-1.29136	-1.00926	-0.842692	0.215725	1.04619	0.805634	-1.45495	-1.61884	-1.39309	1.23746	2.3896	1.20115	-1.38054	-1.48335	-0.917518	0.423385	2.01973	2.05273
AT5G01550	LECRKA4.2	D	-0.618971	-1.44512	-1.04729	-0.997084	-0.362892	-0.0466096	-1.13929	-1.44512	-0.920132	2.34348	2.85312	0.192566	-0.12325	-1.05479	-0.789112	0.559584	1.6876	2.35333
AT5G01740		D	-1.22151	-1.6799	-1.43267	1.40247	1.43722	0.784831	-1.32111	-1.4687	-1.22229	1.48132	1.51676	1.78534	-1.10903	-1.24035	-1.23084	0.929176	1.44981	1.13948
AT1G49500		D	-1.44806	-1.04266	-1.02386	1.29207	1.0156	0.295427	-1.41928	-0.949067	-0.941936	1.61643	1.6357	1.25377	-1.75104	-1.80393	-1.27011	1.5379	1.5416	1.46145
AT1G26420	FOX5	D	-1.27378	-1.30915	-1.44722	-0.457292	0.833295	1.24764	-0.880539	-1.21434	-0.419981	1.264	2.35804	1.72224	-0.405643	-1.56222	-1.82942	0.00575073	1.25451	2.11411
AT5G02780.1	NA	D	-1.48474	-1.48474	-1.48474	-1.48474	0.123309	0.529198	-0.525333	-0.935234	-0.959751	1.18568	1.59757	1.53796	0.322547	-1.09441	-0.828731	0.0429141	1.87296	3.07028
AT3G48020		D	-1.42076	-1.36651	-1.27782	-0.275754	1.12323	1.55935	-1.36982	-1.12614	-1.15066	0.205266	2.65446	1.34705	-0.505773	-0.978423	-1.01964	-0.147992	1.51669	2.23324
AT1G17147	VQ1	D	-1.674	-1.58184	-0.773805	-0.176981	0.446225	-0.406629	-0.737857	-1.59592	-0.802741	1.73364	2.46973	0.780377	-0.338137	-1.7551	-0.421705	0.814234	1.65692	2.36358
AT3G13080.3	NA	D	-1.7142	-0.935929	-0.616553	0.490676	1.36045	1.57157	-1.14329	-1.29859	-0.826378	0.663306	2.36503	1.5514	-1.44427	-1.22951	-1.52659	-0.243658	1.34859	1.62794
AT5G48657		D	-1.61628	-0.73704	-1.30919	-0.685521	0.628481	1.56417	-0.227233	-1.10955	-0.659046	1.52662	2.1626	1.4471	-1.28623	-1.87116	-0.973084	-0.343503	1.81156	1.67729
AT1G69260	AFP1	D	-1.59193	-1.19813	-1.01837	0.971882	1.18912	2.19275	-1.70549	-1.00075	-1.66311	0.75543	1.01301	1.28175	0.190111	-1.71797	-1.28054	0.835918	1.47338	1.27294
AT5G48657.2	NA	D	-1.76851	-0.481509	-1.18037	-0.623502	0.568255	1.53154	-0.274385	-0.913057	-0.560982	1.52902	2.15742	1.44002	-1.21608	-2.02339	-1.12532	-0.49574	1.70031	1.73628
AT3G13080	ABCC3	D	-1.67514	-0.901915	-0.608643	0.444998	1.32496	1.59051	-1.19356	-1.27887	-0.891506	0.638351	2.31561	1.50018	-1.45433	-1.24082	-1.47609	-0.178758	1.37423	1.71079
AT3G13080.4	NA	D	-1.66379	-0.901653	-0.611914	0.443491	1.33598	1.58637	-1.18257	-1.2807	-0.887094	0.632302	2.31544	1.50777	-1.45563	-1.24718	-1.48555	-0.181347	1.37199	1.70407
AT4G28460	PIP1	D	-0.804174	-1.05905	-1.05905	-0.611018	-0.109641	0.339456	-0.753227	-1.05905	-1.05905	1.31213	3.48994	-0.721105	-0.0591023	-1.05905	-0.69408	0.0317307	1.17373	2.70062
AT3G13080.2	NA	D	-1.65731	-0.899554	-0.620758	0.454471	1.32429	1.59011	-1.18213	-1.26711	-0.881607	0.645392	2.31236	1.50442	-1.43866	-1.24923	-1.48011	-0.199392	1.35656	1.68825
AT1G78410	VQ10	D	-2.03719	-0.381508	-0.959038	-0.971928	0.144911	-0.638676	-0.190231	-0.64622	-0.361549	1.43998	2.81589	0.729849	-0.867315	-1.08704	-1.67221	0.850877	1.55989	2.27151
AT4G21850	MSRB9	D	-1.55482	-0.46949	-1.00881	-0.224746	1.74994	1.29453	-1.52019	-1.0625	-1.19358	1.89081	1.91854	1.15067	-1.55986	-1.03402	-1.03658	-0.0947389	1.12229	1.63255
AT4G37295		D	-1.14343	-0.749622	-0.671871	1.22264	1.49306	1.34967	-1.82815	-1.67722	-1.44488	0.390233	1.99816	1.53473	-1.20266	-1.26946	-1.06384	0.593144	1.08935	1.38016
AT4G38560.1	NA	D	-1.40227	-0.107593	-0.762307	0.141962	1.18312	1.23354	-1.10459	-2.07691	-1.16556	1.37946	1.85464	0.54813	-1.2078	-1.42752	-1.09121	0.435059	2.03864	1.53122
AT5G02780	GSTL1	D	-1.39426	-1.39426	-1.39426	-1.39426	0.0257938	0.619676	-0.434854	-1.0935	-0.869273	1.05775	1.61119	1.37277	0.190638	-1.00393	-0.738253	0.133393	1.73846	2.96718
AT4G38560		D	-1.37511	-0.0804283	-0.811904	0.169127	1.21028	1.17544	-1.22576	-2.04975	-1.13839	1.34156	1.81273	0.575295	-1.18063	-1.40036	-1.06404	0.382739	2.06581	1.59339
AT4G34135.1	NA	D	-1.68814	-1.59239	-1.56153	1.18002	0.926335	0.586065	-0.723029	-1.12732	-0.874558	1.04996	1.75068	1.62612	-1.13346	-0.931147	-1.36077	0.837842	1.50578	1.52954
AT2G32020		D	-0.370948	-0.471122	-0.89591	-1.3639	0.796118	0.489871	-1.29941	-1.05573	-0.696162	1.42242	1.55004	-0.095438	-0.797924	-1.60524	-0.94923	0.257285	2.15832	2.92696
AT1G74360	AT1G74360	D	-1.77012	-0.772685	-0.69508	-0.294528	0.622332	0.480086	-0.967067	-1.0885	-0.302733	0.932576	2.79717	1.6746	-0.555011	-1.65959	-1.55731	0.236457	1.0241	1.8953
AT2G15480	UGT73B5	D	-1.47156	-0.619412	-1.61068	0.0516395	0.685994	1.0053	-0.56169	-1.09789	-0.810141	0.225878	2.28762	1.69096	-0.837357	-1.02439	-1.57525	-0.137991	1.63089	2.16807
AT4G21390	B120	D	-1.20811	-0.253505	-0.272435	-0.632375	1.13344	0.915431	-0.724182	-1.32188	-0.75318	1.42852	2.50083	1.40418	-1.65594	-1.31628	-1.64868	-0.281182	0.960159	1.72519
AT4G21850.2	NA	D	-1.55464	-0.667864	-0.932661	-0.148511	1.63716	1.2006	-1.44977	-0.894128	-1.2528	1.8148	1.85848	1.16109	-1.39149	-0.95746	-1.04358	-0.105779	1.14051	1.58603
AT4G34135	UGT73B2	D	-1.69727	-1.58872	-1.54329	1.13928	0.889906	0.514751	-0.704891	-1.08962	-0.751681	1.00231	1.73573	1.68608	-1.13588	-0.854933	-1.34759	0.831495	1.47227	1.44206
AT5G09470	DIC3/PUMP6	D	-1.84956	-1.44385	-1.35554	0.31609	1.35254	1.79236	-0.786622	-1.21749	-1.27738	0.285335	1.94953	1.34174	-0.445382	-0.970152	-0.892431	0.402947	1.27822	1.51963
AT5G40690		D	-0.803713	-1.26645	-1.02168	-0.507965	0.285421	0.0161739	-1.27859	-1.02281	-1.0017	0.990689	2.35244	0.598865	-0.272792	-1.5095	-0.616748	0.548	1.79936	2.71099
AT3G30775	PRODH1/POX1	D	-1.47677	-0.983224	-1.17974	0.258577	1.7419	1.30778	-1.24488	-1.33099	-1.00486	0.271725	1.70865	1.63391	-1.09359	-0.957019	-0.869366	-0.101563	1.47474	1.84471
AT4G15610		D	-1.86159	-0.564217	-0.992063	-0.939555	0.304765	1.12424	-0.52473	-0.838964	-1.18386	0.26741	2.35572	1.66029	-0.817517	-0.129687	-1.48604	-0.0544462	1.43713	2.24311
AT2G03760	SOT12	D	-1.21612	-1.15233	-1.61104	0.115075	0.642596	1.16206	-1.27526	-1.49744	-1.19741	0.902183	1.8431	0.984854	-0.935184	-0.954848	-0.239267	0.475093	1.81367	2.14028
AT2G16060	AHB1	D	-1.07367	-0.848057	-1.92063	-0.461026	-0.087126	0.384379	-1.24207	-0.650677	-1.21036	0.933391	2.01029	1.66468	-0.564145	-0.742738	-0.827182	0.689601	1.45329	2.49204
AT2G15480.1	NA	D	-1.48141	-0.665631	-1.4123	0.0645588	0.599444	1.11804	-0.656626	-0.923244	-0.705831	0.313407	2.28406	1.59327	-0.914603	-1.25571	-1.45466	-0.184211	1.61714	2.0643
AT4G30270	XTH24	D	-1.39776	-0.906472	-1.15427	0.840058	1.61171	1.13094	-1.17183	-1.19839	-0.825417	0.77746	1.80368	1.5886	-1.46932	-1.45512	-1.0495	0.460892	1.15099	1.26375
AT5G43450		D	-1.63499	-1.21371	-1.57238	-0.260511	0.340546	0.814857	-1.48741	-1.19207	-0.664659	0.939176	1.89013	1.05987	-0.963861	-0.925845	0.228212	0.770999	1.90267	1.96896
AT5G39050	PMAT1	D	-1.23659	-1.11595	-1.70516	1.00498	0.862512	0.970471	-0.862404	-0.996753	-0.917803	1.09968	1.77842	1.46733	-1.38571	-1.17383	-1.16171	0.612248	1.35414	1.40614
AT1G68620	CXE6	D	-1.79468	-1.16954	-0.583965	-0.555898	0.461845	0.787659	-1.4984	-1.02419	-0.432614	1.14037	2.32029	1.02183	-0.444093	-1.3623	-0.783432	0.677252	1.48403	1.75583
AT4G23190	CRK11	D	-1.8495	-0.0261112	-0.0518114	-0.58833	0.771927	0.844027	-0.976432	-1.08174	-0.992441	0.578972	2.42163	1.41259	-0.681151	-1.28614	-1.51424	-0.0340717	1.40768	1.64513
AT1G66600	WRKY63	D	-1.0213	-0.712166	-1.0213	-0.39251	1.27458	0.992632	-0.715477	-1.0213	-0.496317	-1.0213	2.13397	1.68867	-1.0213	-1.0213	-1.0213	-0.21126	1.60643	1.98057
AT5G12930		D	-1.32453	-0.592521	-0.445719	-0.45693	1.00687	1.28585	-1.03237	-1.15715	-1.22327	0.550249	2.13122	1.56971	-1.06482	-1.09882	-1.12602	0.00637655	1.2332	1.73867
AT2G36790	UGT73C6	D	-1.1253	-1.04243	-1.23074	0.470976	0.738131	0.812966	-1.02652	-1.41708	-0.919448	0.693856	1.92435	0.862579	-1.02419	-1.18797	-0.329778	0.0102029	1.79306	1.99734
AT4G00970	CRK41	D	-1.48418	-1.15059	-0.852212	-0.488891	0.936142	0.834396	-0.773145	-1.24526	-0.87225	0.572108	2.11435	1.7039	-0.716104	-1.00135	-0.747681	-0.0318964	1.55146	1.6512
AT5G64230		D	-1.0757	-0.991209	-1.2138	0.521159	0.91537	1.06739	-1.2552	-1.57922	-1.21381	0.327769	1.99118	1.34714	-0.784137	-0.744308	-0.657342	0.286509	1.37316	1.68505
AT1G18390.1	NA	D	-1.46112	-1.1971	-0.788598	0.0376606	0.768878	0.840466	-1.04821	-0.924965	-0.894832	0.450715	2.18586	1.71278	-0.826968	-0.95352	-0.959793	-0.0804979	1.35519	1.78406
AT5G51070	CLPD	D	-1.49737	-1.2078	-1.25751	0.138257	0.88159	0.984834	-0.883616	-0.913216	-0.719156	0.381614	2.35221	1.37986	-0.683015	-0.720037	-0.965378	-0.0962869	1.03493	1.79009
AT1G02920	GSTF7 AT1G02920	D	-1.03706	-0.664828	-0.618502	-0.428306	0.638427	0.923044	-0.942577	-1.15376	-1.00189	0.122634	1.80494	1.88382	-0.926349	-0.945131	-0.883486	-0.219434	1.45842	1.99002

## Sheet: Table S4
Supplementary Table S4. A list of genes included in Venn diagram (Fig. 2C). Splice variants were combined into a single gene.
No. of genes	42 (overlapped)	8	2	37	89	24	25
	AT1G02920	AT2G30250	AT5G61160	AT1G01340	AT1G01560	AT1G14200	AT1G01520
	AT1G07400	AT2G30770	AT5G62480	AT1G02400	AT1G05340	AT1G21550	AT1G02930
	AT1G14870	AT2G36790		AT1G02470	AT1G05675	AT1G23730	AT1G19640
	AT1G17170	AT3G49620		AT1G10040	AT1G05680	AT1G24150	AT1G21110
	AT1G17180	AT4G23190		AT1G21100	AT1G15520	AT1G28190	AT1G30160
	AT1G18390	AT4G37290		AT1G23550	AT1G16420	AT1G51760	AT1G32170
	AT1G57630	AT4G37370		AT1G25370	AT1G17147	AT1G59860	AT1G48100
	AT1G60740	AT5G54165		AT1G32940	AT1G19020	AT1G74310	AT1G53480
	AT1G65970			AT1G67810	AT1G21120	AT1G74770	AT1G53490
	AT1G66600			AT1G72330	AT1G24140	AT1G79245	AT1G60610
	AT1G66700			AT1G78000	AT1G24280	AT2G13550	AT1G65500
	AT2G15480			AT2G18670	AT1G26380	AT2G26150	AT1G76040
	AT2G15490			AT2G20560	AT1G26420	AT2G29990	AT1G78970
	AT2G18680			AT2G29500	AT1G32350	AT2G31865	AT2G16890
	AT2G21640			AT2G35480	AT1G49500	AT3G02140	AT3G08700
	AT2G26560			AT3G01345	AT1G61120	AT3G14050	AT3G15356
	AT2G29350			AT3G03270	AT1G66180	AT3G16800	AT3G16330
	AT2G29460			AT3G09405	AT1G68620	AT3G24500	AT3G26440
	AT2G32680			AT3G11910	AT1G69260	AT3G26910	AT3G30720
	AT2G34500			AT3G47090	AT1G74360	AT4G15480	AT4G28390
	AT2G38250			AT4G03320	AT1G77760	AT4G25390	AT5G10520
	AT2G41380			AT4G05020	AT1G78410	AT4G29270	AT5G13330
	AT2G45570			AT4G12120	AT1G79680	AT5G18270	AT5G57480
	AT2G47000			AT4G12400	AT2G03760	AT5G58070	AT5G57910
	AT2G47520			AT4G14690	AT2G04050		AT5G60250
	AT3G12580			AT4G27940	AT2G04070
	AT3G13080			AT5G02490	AT2G16060
	AT3G28210			AT5G09440	AT2G18193
	AT3G30775			AT5G18130	AT2G18660
	AT3G48020			AT5G20830	AT2G18690
	AT3G48850			AT5G20960	AT2G23270
	AT3G53230			AT5G22300	AT2G30750
	AT4G00970			AT5G24120	AT2G32020
	AT4G15610			AT5G38940	AT2G32030
	AT4G33070			AT5G44390	AT2G36540
	AT5G09470			AT5G47730	AT2G38470
	AT5G12930			AT5G54860	AT2G41100
	AT5G38900				AT2G41730
	AT5G51070				AT2G43000
	AT5G51440				AT3G01290
	AT5G52640				AT3G01830
	AT5G64230				AT3G11340
					AT3G13950
					AT3G22600
					AT3G25250
					AT3G25790
					AT3G26830
					AT3G28580
					AT3G45730
					AT3G48360
					AT3G54150
					AT4G02380
					AT4G04490
					AT4G08555
					AT4G08950
					AT4G11890
					AT4G12735
					AT4G14365
					AT4G15760
					AT4G21390
					AT4G21850
					AT4G25200
					AT4G28460
					AT4G30270
					AT4G30280
					AT4G33970
					AT4G34131
					AT4G34135
					AT4G37295
					AT4G38560
					AT4G39670
					AT5G01550
					AT5G01740
					AT5G02780
					AT5G06860
					AT5G24110
					AT5G24640
					AT5G25250
					AT5G25930
					AT5G37490
					AT5G39050
					AT5G40690
					AT5G43450
					AT5G48657
					AT5G52750
					AT5G52760
					AT5G57220
					AT5G66640
					AT5G66650

## Sheet: Table S5
Supplementary Table S5. A list of 42 overlapped genes and normalized transcript levels. Normalized transcript levels of splice variants were averaged for each gene using the mean values from three independent experiments.
AGI No.	Gene Name	Col_1st	aox1a-1_1st	aox1a-2_1st	nr_1st	aox1a-1nr_1st	aox1a-2nr_1st	Col_2nd	aox1a-1_2nd	aox1a-2_2nd	nr_2nd	aox1a-1nr_2nd	aox1a-2nr_2nd	Col_3rd	aox1a-1_3rd	aox1a-2_3rd	nr_3rd	aox1a-1nr_3rd	aox1a-2nr_3rd
AT1G02920	GSTF7 AT1G02920	-1.03706	-0.664828	-0.618502	-0.428306	0.638427	0.923044	-0.942577	-1.15376	-1.00189	0.122634	1.80494	1.88382	-0.926349	-0.945131	-0.883486	-0.219434	1.45842	1.99002
AT1G07400	HSP17.8	-0.827076	-1.17479	-1.25915	-0.619858	3.25658	1.54884	-1.18609	-1.3257	-1.25426	-0.431105	1.56536	1.40147	-1.71672	-1.04999	-0.761142	0.0960586	1.99277	1.7448
AT1G14870	PCR2	-2.01077	-1.70363	-2.0866	-0.0823998	1.99096	1.96432	-1.00144	-1.53967	-0.716858	1.4834	2.5966	2.41659	-1.0669	-2.17234	-2.01818	0.0655977	1.71826	2.16309
AT1G17170	GSTU24	-1.4217	-1.75876	-2.33689	0.286958	0.854331	1.07941	-0.876178	-1.07216	-0.88062	0.551252	2.4154	1.96486	-0.695719	-0.643711	-1.5086	-0.171912	1.92736	2.28669
AT1G17180	GSTU25	-1.79927	-0.052545	-1.7496	-0.872521	0.0874506	0.54336	-0.815001	-1.06796	-1.24681	-0.832796	2.16911	1.13637	0.000427645	0.119056	-0.303728	-1.13323	2.52809	3.2896
AT1G18390	-	-1.46112	-1.1971	-0.788598	0.0376606	0.768878	0.840466	-1.04821	-0.924965	-0.894832	0.450715	2.18586	1.71278	-0.826968	-0.95352	-0.959793	-0.0804979	1.35519	1.78406
AT1G57630		-1.898	-1.58886	-1.68541	-0.964081	0.900874	1.74055	-1.12537	-1.898	-1.16822	1.23147	3.01942	2.36602	-0.898044	-1.50767	-1.53302	-0.193214	2.41467	2.78687
AT1G60740	PRXIID	-1.40104	-1.34678	-1.25809	-0.722004	1.10382	2.00945	-1.09789	-1.65592	-1.36968	0.224991	2.57639	2.00105	-0.655968	-0.958698	-1.29095	-0.330227	2.06778	2.10376
AT1G65970	PRXIIC	-1.51726	-1.87818	-0.848436	-0.837738	1.50505	2.25168	-1.75383	-1.43112	-1.58844	0.391018	2.80474	2.30748	-0.991546	-1.23684	-1.43768	-0.601603	2.20788	2.65482
AT1G66600	WRKY63	-1.0213	-0.712166	-1.0213	-0.39251	1.27458	0.992632	-0.715477	-1.0213	-0.496317	-1.0213	2.13397	1.68867	-1.0213	-1.0213	-1.0213	-0.21126	1.60643	1.98057
AT1G66700	PXMT1	-1.9472	-2.04327	-2.21958	-1.81745	1.55591	2.23468	-1.56478	-1.84525	-1.40125	0.594318	4.07316	3.42374	-1.28499	-2.60686	-1.60517	0.205873	2.7404	3.50772
AT2G15480	UGT73B5	-1.47648	-0.642521	-1.51149	0.0580991	0.642719	1.06167	-0.609158	-1.01056	-0.757986	0.269643	2.28584	1.64211	-0.87598	-1.14005	-1.51495	-0.161101	1.62402	2.11619
AT2G15490	UGT73B4	-1.57919	-0.879876	-2.22842	0.0377222	1.37239	1.49724	-0.638959	-1.31103	-1.74775	-0.0599336	2.6705	2.32967	-0.789607	-0.531715	-1.71616	-1.12906	2.10858	2.59558
AT2G18680		-1.797	-1.48885	-1.27391	-0.960499	0.653522	1.47494	-1.33191	-0.943504	-0.883699	0.721135	3.38788	1.54745	-0.87176	-1.29138	-1.35136	-0.594136	2.27305	2.73004
AT2G21640		-1.8571	-0.816055	-1.19793	0.0273422	0.838602	1.65032	-1.60295	-1.58952	-1.58836	0.195664	2.61087	1.62195	-1.69003	-1.03028	-0.336069	0.0359952	2.077	2.65054
AT2G26560	PLP2	-2.33014	-1.78304	-1.55013	-1.19013	0.974623	1.69163	-0.866116	-1.64685	-0.790488	0.702524	3.23534	1.78164	-1.00957	-1.25377	-0.663499	-0.30959	1.93088	3.07667
AT2G29350	SAG13	-2.36965	-1.4197	-3.23121	-1.09919	1.64489	2.21078	-1.14126	-1.86063	-1.9057	0.811568	3.2028	2.75131	-0.623402	-1.11739	-1.42445	-0.273046	2.69252	3.15177
AT2G29460	GSTU4	-2.14734	-1.20259	-2.74145	-1.229	0.999416	1.61435	-0.833006	-0.914868	-1.46562	0.883382	2.62122	2.61385	-0.937936	-0.204017	-1.73609	-0.458049	2.48346	2.65429
AT2G32680	AtRLP23	-2.70358	-1.31557	-1.71748	-0.00315815	1.91867	1.92064	-0.991705	-1.25604	-1.31363	1.44273	1.92908	2.06111	-1.26818	-1.50833	-1.72761	0.256947	2.20713	2.069
AT2G34500	CYP710A1	-1.47328	-0.588035	-1.25005	-2.07878	1.36526	2.27528	-1.58282	-1.76109	-1.7985	0.152496	3.82215	2.28714	-1.0072	0.26239	-1.60228	-1.61679	2.10045	2.49366
AT2G38250	GT-3B	-1.88013	-1.1672	-0.763394	-0.16657	1.47061	2.02126	-1.17561	-1.37341	-1.40524	0.601435	2.13064	0.978486	-0.813141	-1.43779	-0.84855	-0.430229	2.00673	2.25209
AT2G41380		-1.30898	-1.03036	-1.31466	0.49674	1.68191	1.78297	-1.13416	-1.74232	-0.902766	1.11095	1.91233	2.00565	-1.45055	-1.48832	-1.54267	0.0558615	1.30789	1.56048
AT2G45570	CYP76C2	-1.76136	-1.31842	-1.55402	-0.522072	1.18472	1.66262	-0.798088	-1.34579	-0.96527	0.921639	2.77415	2.30496	-0.736833	-0.698713	-2.37179	-0.483883	1.67955	2.0286
AT2G47000	ABCB4	-2.60267	-1.97079	-2.10521	-0.980639	1.18128	1.76218	-1.55705	-1.72117	-1.63507	1.02274	4.01357	2.18862	-1.4303	-1.78142	-0.677357	0.0688754	2.70756	3.51685
AT2G47520	ERF071	-1.42978	-1.33762	-1.05818	-0.229871	1.04437	1.84178	-1.59538	-1.60045	-1.37622	0.627344	2.27961	1.75577	-1.09389	-1.51088	-0.795907	-0.373551	1.8225	3.03036
AT3G12580	MED37C	-0.892184	-1.32236	-1.61091	0.906735	2.40103	2.27968	-1.63872	-1.82097	-1.55961	0.0861182	2.13748	1.81485	-1.09971	-1.17584	-1.11389	-0.0156758	1.37657	1.24739
AT3G13080	ABCC3	-1.68438	-0.913166	-0.61237	0.459722	1.34046	1.58282	-1.17314	-1.28605	-0.868326	0.644653	2.33203	1.51978	-1.45141	-1.23917	-1.49607	-0.201254	1.36494	1.68094
AT3G28210	SAP12	-1.61912	-0.40733	-1.36712	-0.175068	1.36571	2.52688	-0.696261	-1.49879	-1.71549	-0.452068	2.5135	1.18119	-1.1234	-0.643897	-1.15881	-0.582746	1.81264	2.04016
AT3G30775	PRODH1/POX1	-1.47677	-0.983224	-1.17974	0.258577	1.7419	1.30778	-1.24488	-1.33099	-1.00486	0.271725	1.70865	1.63391	-1.09359	-0.957019	-0.869366	-0.101563	1.47474	1.84471
AT3G48020		-1.42076	-1.36651	-1.27782	-0.275754	1.12323	1.55935	-1.36982	-1.12614	-1.15066	0.205266	2.65446	1.34705	-0.505773	-0.978423	-1.01964	-0.147992	1.51669	2.23324
AT3G48850	MPT2	-2.7565	-1.16753	-2.90177	-1.49194	1.69302	2.42084	-1.41127	-1.20466	-1.49705	0.394788	3.77704	3.22746	-1.05987	-0.33564	-2.27498	-1.40258	2.60372	3.3869
AT3G53230	CDC48D	-0.929049	-1.51303	-1.21061	0.017642	1.58747	2.04515	-1.44347	-1.02104	-1.178	-0.269448	2.74912	2.24583	-1.3677	-1.28793	-1.20716	-0.60264	1.58888	1.79597
AT4G00970	CRK41	-1.48418	-1.15059	-0.852212	-0.488891	0.936142	0.834396	-0.773145	-1.24526	-0.87225	0.572108	2.11435	1.7039	-0.716104	-1.00135	-0.747681	-0.0318964	1.55146	1.6512
AT4G15610		-1.86159	-0.564217	-0.992063	-0.939555	0.304765	1.12424	-0.52473	-0.838964	-1.18386	0.26741	2.35572	1.66029	-0.817517	-0.129687	-1.48604	-0.0544462	1.43713	2.24311
AT4G33070	PDC1	-1.47394	-1.94536	-1.23603	-1.01145	0.455996	1.39328	-0.985954	-1.18376	-0.876826	-0.465759	4.29261	2.08229	-1.36043	-1.94536	-1.04729	-0.854576	2.42006	3.7425
AT5G09470	DIC3/PUMP6	-1.84956	-1.44385	-1.35554	0.31609	1.35254	1.79236	-0.786622	-1.21749	-1.27738	0.285335	1.94953	1.34174	-0.445382	-0.970152	-0.892431	0.402947	1.27822	1.51963
AT5G12930		-1.32453	-0.592521	-0.445719	-0.45693	1.00687	1.28585	-1.03237	-1.15715	-1.22327	0.550249	2.13122	1.56971	-1.06482	-1.09882	-1.12602	0.00637655	1.2332	1.73867
AT5G38900		-1.77005	-0.736768	-2.03423	-1.10004	0.918322	1.44188	-0.657527	-2.04669	-0.650223	0.321924	2.9958	2.52426	-1.27433	-1.0781	-1.30974	-0.591496	2.30409	2.74292
AT5G51070	CLPD	-1.49737	-1.2078	-1.25751	0.138257	0.88159	0.984834	-0.883616	-0.913216	-0.719156	0.381614	2.35221	1.37986	-0.683015	-0.720037	-0.965378	-0.0962869	1.03493	1.79009
AT5G51440	HSP23.5	-2.02371	-1.02964	-2.19134	0.553683	2.16284	2.67484	-2.35936	-1.91972	-1.23503	0.600352	3.30154	2.57401	-2.77919	-2.07236	-1.82823	0.18961	2.49801	2.88369
AT5G52640	HSP90-1	-1.05158	-1.49934	-1.50928	0.149536	1.93685	2.63701	-1.66226	-1.90914	-1.36258	-0.379281	2.60929	2.15442	-1.37642	-1.21613	-1.06582	-0.0482391	1.7206	1.87236
AT5G64230		-1.0757	-0.991209	-1.2138	0.521159	0.91537	1.06739	-1.2552	-1.57922	-1.21381	0.327769	1.99118	1.34714	-0.784137	-0.744308	-0.657342	0.286509	1.37316	1.68505

## Sheet: Table S6
Supplementary Table S6. A list of genes induced by hypoxia treatments [37] and normalized transcript levels. Normalized transcript levels of splice variants were averaged for each gene using the mean values from three independent experiments.
AGI No.	Col_mean	aox1a-1_mean	aox1a-2_mean	nr_mean	aox1a-1nr_mean	aox1a-2nr_mean
AT1G14870	-1.35971	-1.80521	-1.60721	0.488856	2.10196	2.18132
AT1G15670	-0.308911	-0.375111	-0.789578	0.0518556	0.756589	0.665156
AT1G18390	-1.02944	-0.985519	-0.861303	0.130447	1.37581	1.37
AT1G25560	-0.4108	-0.244733	-0.430933	0.442033	0.567967	0.0764667
AT1G43800	-	-	-	-	-	-
AT1G68840	-0.623711	-0.454611	-0.420978	0.159989	1.09059	0.248722
AT1G68840	-	-	-	-	-	-
AT1G72210	-0.0697556	0.305611	-0.0751889	-0.401256	-0.0631222	0.303711
AT1G72360	-0.207081	-0.121326	-0.000425926	0.193952	-0.0859704	0.220852
AT1G77120	-0.981678	-0.814378	-1.14968	0.600856	1.33839	1.00649
AT1G80840	-1.76899	-1.07583	-1.12793	0.761672	1.97454	1.23654
AT2G19590	0.0623556	0.207056	-0.150678	-0.0626444	-0.198911	0.142822
AT2G23810	-1.21027	-0.711906	-0.854439	0.442161	1.41406	0.920394
AT2G30490	0.262344	-0.0737222	0.0699778	-0.188922	-0.0307889	-0.0388889
AT2G36690	-	-	-	-	-	-
AT2G38470	-2.01573	-1.37823	-1.09757	0.820933	2.18913	1.48147
AT2G40000	-0.479472	-0.113939	-0.560872	0.410694	0.955261	-0.211672
AT2G46400	-1.05204	-0.347144	-0.617478	0.478856	1.28256	0.255256
AT2G47520	-1.37304	-1.48297	-1.07677	0.00796111	1.71549	2.20933
AT3G02550	0.0661611	-0.145339	-0.165172	-0.241639	0.311494	0.174494
AT3G11820	-0.563369	-0.432703	-0.473286	0.157114	0.741097	0.571147
AT3G11930	-0.258907	-0.0902403	-0.239657	0.255451	0.117543	0.21581
AT3G22060	-0.240372	-0.0394056	0.194494	-0.308806	0.265661	0.128428
AT3G29970	-	-	-	-	-	-
AT3G61060	0.03925	0.0073	-0.1059	0.117417	0.0416333	-0.0997
AT4G10265	-	-	-	-	-	-
AT4G10270	-	-	-	-	-	-
AT4G20860	-0.810522	-0.592222	-0.681189	0.315511	1.02721	0.741211
AT4G23810	-0.607194	-0.417361	-0.140728	-0.0808611	0.726906	0.519239
AT4G27450	-	-	-	-	-	-
AT4G33050	-0.860189	-0.742014	-0.795239	0.249753	1.10447	1.04322
AT5G06320	-0.6553	-0.5679	-0.577833	0.452567	0.968633	0.379833
AT5G06570	-	-	-	-	-	-
AT5G24530	-1.04835	-0.23405	-0.00558333	0.257583	0.640617	0.389783
AT5G25930	-1.52378	-1.42075	-0.888217	0.28395	1.87812	1.67068
AT5G39890	0.1162	-0.351	-0.0685	0.195467	0.0406667	0.0671667
AT5G41080	-0.342439	-0.361906	-0.0776889	0.000761111	0.277394	0.503878
AT5G47060	-0.266006	-0.234972	-0.225906	0.254128	0.169161	0.303594
AT5G48540	-0.814172	-0.776906	-0.291572	-0.0479722	1.03109	0.899528
AT5G50200	-0.223859	0.0160963	-0.151115	-0.173248	0.302352	0.229774
AT5G64120	-0.238683	-0.0623167	0.0235167	-0.649117	0.328083	0.598517

## Sheet: Table S7
Supplementary Table S7. A list of genes induced by H2O2 treatments [38] and normalized transcript levels. Normalized transcript levels of splice variants were averaged for each gene using the mean values from three independent experiments.
AGI No.	Col_mean	aox1a-1_mean	aox1a-2_mean	nr_mean	aox1a-1nr_mean	aox1a-2nr_mean
AT1G02220	-1.51007	-0.826239	-0.955939	0.484694	1.17389	1.63366
AT1G02390	-0.243556	-0.387689	-0.431189	0.00291111	0.764378	0.295144
AT1G03070	-0.00907222	0.0538611	-0.159772	-0.198206	0.0699944	0.243194
AT1G03220	-0.400872	-0.209906	-0.293239	0.152028	0.379994	0.371994
AT1G03230	-0.427583	-0.04515	-0.00971667	0.125483	0.18585	0.171117
AT1G05575	-0.982689	-0.766322	-0.928622	0.369278	1.48184	0.826511
AT1G05680	-2.23363	-1.33423	-1.37509	0.621839	2.21587	2.10524
AT1G06840	-0.377922	-0.225222	-0.267789	0.166778	0.411011	0.293144
AT1G07160	-0.297867	-0.812867	-0.6337	0.632	0.8538	0.258633
AT1G07400	-1.24327	-1.18347	-1.09153	-0.3183	2.27153	1.56503
AT1G07500	-	-	-	-	-	-
AT1G11100	-0.113125	-0.261942	-0.067575	-0.116358	0.233542	0.325458
AT1G15415	-0.573011	-0.546244	-1.00898	0.197089	0.976856	0.954289
AT1G17147	-0.916656	-1.64429	-0.666089	0.790311	1.52428	0.912444
AT1G17170	-0.997867	-1.1582	-1.57537	0.2221	1.73237	1.77697
AT1G17180	-0.871261	-0.333794	-1.10006	-0.946194	1.59487	1.65644
AT1G17860	-0.112139	-0.0485722	-0.150806	-0.0597722	0.125294	0.245994
AT1G18980	-	-	-	-	-	-
AT1G19210	-0.188333	0.217067	-0.0777333	-0.221633	0.2247	0.0459333
AT1G20310	-0.832428	-0.553528	-0.686728	-0.103928	1.30454	0.872072
AT1G20823	-0.464494	-0.0777278	-0.197628	0.116772	0.588806	0.0342722
AT1G21326	-0.60085	-0.0544833	-0.673917	0.05615	0.79415	0.47895
AT1G23550	-0.430011	-0.831878	-0.661744	-0.385011	1.11919	1.18946
AT1G24095	-0.1907	-0.0694	-0.131267	-0.463433	0.383567	0.471233
AT1G26800	-0.00154444	-1.10391	-0.398178	0.313056	1.04552	0.145056
AT1G27730	-1.18453	-0.780733	-0.7049	0.8097	1.62507	0.2354
AT1G28480	-1.21713	-0.539994	-0.775194	0.705006	1.45874	0.368572
AT1G32920	-1.02515	-0.89955	-0.77835	0.538883	1.33695	0.827217
AT1G33500	-	-	-	-	-	-
AT1G35140	-1.47924	-0.810306	-0.936439	0.268894	1.61666	1.34043
AT1G47510	-0.265711	0.00198889	-0.102111	-0.240211	0.410922	0.195122
AT1G52560	-	-	-	-	-	-
AT1G52890	-0.458978	-0.547178	-0.527678	0.0308889	0.605689	0.897256
AT1G53540	-0.642639	-0.696739	0.517961	-0.0129389	1.05086	-0.216506
AT1G54050	0.2026	-0.2402	-0.2841	-0.0378667	0.643233	-0.283667
AT1G55920	-1.12024	-0.881172	-0.970672	0.809894	1.08826	1.07393
AT1G56240	-0.954544	-0.614044	-0.615844	0.625056	0.878622	0.680756
AT1G56250	-0.851661	-0.564894	-0.435028	0.216172	0.728839	0.906572
AT1G59860	-0.0176389	-0.808072	-0.431672	-0.396172	1.36553	0.288028
AT1G60730	-0.806756	-0.756256	-0.793878	0.240189	0.966622	1.15008
AT1G61470	-0.00338889	0.233311	-0.166322	-0.0161889	0.213411	-0.260822
AT1G63840	-0.8834	-0.681067	-0.521	0.2942	0.885567	0.9057
AT1G66080	-0.0410111	-0.197478	-0.259644	-0.0796778	0.574022	0.00378889
AT1G66400	-0.238733	-0.5009	-0.441433	0.00376667	1.1655	0.0118
AT1G66580	-0.0763278	-0.184061	-0.306428	-0.0438611	0.258372	0.352306
AT1G66700	-1.59898	-2.16513	-1.74199	-0.339092	2.78981	3.05538
AT1G69880	-0.25555	-0.00668333	-0.0299167	-0.28535	0.150417	0.427083
AT1G69930	-0.933561	-0.543161	-0.685828	0.381239	1.17717	0.604139
AT1G70420	0.0893222	-0.167911	-0.202144	0.324856	0.0612556	-0.105378
AT1G70440	-0.303172	-0.235806	-0.164872	-0.0190722	-0.0429722	0.765894
AT1G70530	-0.361178	-0.359178	-0.222711	0.101189	0.445089	0.396789
AT1G71520	-0.865894	-0.479594	-0.676394	0.292872	0.912739	0.816272
AT1G71530	0.0946333	-0.128717	-0.132	0.0722667	-0.0248833	0.1187
AT1G74310	-0.530656	-0.590289	-0.555356	0.0401778	1.17088	0.465244
AT1G74590	-0.266983	-0.0271167	0.0916833	-0.20485	0.29985	0.107417
AT1G75830	-	-	-	-	-	-
AT1G76070	-0.4233	-0.523733	-0.682233	0.215367	0.8209	0.593
AT1G76600	-0.613083	-0.737917	-0.889717	0.56615	1.27005	0.404517
AT1G76690	-0.478694	-0.728328	-0.801361	0.648272	0.752072	0.608039
AT1G77450	-0.589739	-0.859639	-1.07071	0.553028	1.00849	0.958561
AT1G78340	-	-	-	-	-	-
AT1G80840	-1.76899	-1.07583	-1.12793	0.761672	1.97454	1.23654
AT2G03230	-	-	-	-	-	-
AT2G04040	-0.777717	0.0575167	-1.54575	0.0636167	1.02788	1.17445
AT2G13660	0.143267	0.0563333	-0.0587	0.0107	-0.144033	-0.00756667
AT2G15480	-0.987183	-0.93105	-1.26148	0.05555	1.51752	1.60665
AT2G15490	-1.01251	-0.900328	-1.83331	-0.34215	1.99297	2.09532
AT2G17660	-0.473322	-0.0573556	-0.111789	0.116744	0.0600444	0.465678
AT2G18193	-1.71127	-2.33113	-1.0558	1.2005	2.10537	1.79233
AT2G18210	-0.5616	-0.333433	-0.288833	0.243933	0.536967	0.402967
AT2G20560	-0.755489	-1.07896	-0.931889	-0.220389	1.83571	1.15101
AT2G20625	-	-	-	-	-	-
AT2G21640	-1.71667	-1.1453	-1.0408	0.0863333	1.84217	1.97427
AT2G22470	-0.420783	-0.25235	-0.721017	-0.118683	0.67335	0.839483
AT2G22880	-0.653706	-0.294906	-0.575606	0.205528	0.867494	0.451194
AT2G23270	-0.981172	-1.08847	-1.08847	0.832128	1.82699	0.498994
AT2G23321	-	-	-	-	-	-
AT2G29420	-0.355039	-0.661872	-0.813639	0.458761	0.670694	0.701094
AT2G29500	-0.453367	-0.739433	-0.2346	-0.4451	1.1672	0.7053
AT2G29720	-0.508383	-0.44185	-0.683783	0.194483	0.61105	0.828483
AT2G31990	-0.184528	-0.370994	-0.237728	0.119872	0.149606	0.523772
AT2G32020	-0.822772	-1.04404	-0.847106	0.105261	1.50153	1.10713
AT2G32030	-1.42302	-1.24585	-0.86405	0.743083	1.65445	1.13538
AT2G32190	-0.752978	-0.815911	-0.857644	0.215389	1.11761	1.09354
AT2G33710	-0.898056	-0.273206	-0.398789	0.398611	0.747978	0.423461
AT2G35658	-0.231356	-0.265778	-0.267522	0.0254333	0.293744	0.445478
AT2G36750	-0.757306	-1.01514	-0.929206	0.374028	1.29003	1.03759
AT2G36770	-0.814633	-0.1735	-1.14563	0.278067	1.0266	0.8291
AT2G36800	-0.750006	-0.980639	-0.968839	0.462161	1.24679	0.990528
AT2G38340	-0.278328	-0.0602944	-0.255994	0.0933056	0.428906	0.0724056
AT2G38465	0.0463222	-0.0782444	-0.137844	0.146522	-0.201944	0.225189
AT2G38470	-2.01573	-1.37823	-1.09757	0.820933	2.18913	1.48147
AT2G38790	-0.172133	-0.1225	-0.578533	0.2058	0.5064	0.160967
AT2G38870	0.20625	-0.0296167	-0.00395	-0.00955	0.04555	-0.208683
AT2G39380	0.117217	-0.07175	-0.03655	0.00388333	-0.174017	0.161217
AT2G40610	0.643089	1.30579	0.861789	-0.677311	-0.845678	-1.28768
AT2G41730	-1.85659	-1.72016	-1.25119	0.716772	2.08107	2.03011
AT2G42150	0.107317	-0.142417	0.39725	-0.26725	-0.0153167	-0.0795833
AT2G43510	0.119306	-0.140328	0.0186389	-0.235028	-0.0136278	0.251039
AT2G44200	-0.144167	-0.111167	-0.0761667	-0.0253667	0.168133	0.188733
AT2G46240	-0.102033	-0.220033	-0.0071	0.0305333	0.428333	-0.1297
AT2G47000	-1.86337	-1.82447	-1.47257	0.037	2.63417	2.48923
AT2G47140	-	-	-	-	-	-
AT2G47520	-1.37304	-1.48297	-1.07677	0.00796111	1.71549	2.20933
AT2G48130	-0.418717	0.237117	0.28225	-0.31335	-0.0530167	0.265717
AT3G04120	-0.351028	-0.345494	-0.312894	-0.0659944	0.534239	0.541172
AT3G04960	0.453258	0.0267167	0.501792	-0.416708	-0.363258	-0.2018
AT3G08700	-0.352533	-0.520667	0.774633	-0.5398	-0.138467	0.776833
AT3G09270	-0.222861	-0.371894	-0.808361	-0.0343611	0.782539	0.654939
AT3G10930	-1.25018	-0.69835	-0.773983	0.627783	1.65838	0.43635
AT3G11840	-0.6825	-0.485967	-0.7014	0.284633	0.701067	0.884167
AT3G12510	-0.143544	0.0131889	-0.0371111	0.0359889	0.116856	0.0146222
AT3G12580	-1.21019	-1.43972	-1.42812	0.325744	1.97168	1.78061
AT3G12910	-0.795711	-0.702544	-0.683078	0.249622	0.959889	0.971822
AT3G13065	-0.1256	-0.1197	-0.141267	-0.294133	0.3474	0.3333
AT3G14620	-0.269	-0.542567	-0.462933	0.275733	0.571033	0.427733
AT3G14650	-0.0996222	0.00541111	0.0363778	0.0975111	0.0176444	-0.0573222
AT3G14660	-0.376256	-0.481356	-0.528689	0.465678	0.505478	0.415144
AT3G14990	-0.714024	-0.42318	-0.774969	0.253976	0.66812	0.990076
AT3G16720	-0.653583	-0.52985	-0.438083	0.471417	0.95565	0.19445
AT3G18710	-0.301583	-0.00928333	-0.143517	-0.0519833	0.327317	0.17905
AT3G20340	-0.574656	-0.153389	0.0944111	-0.166956	0.360878	0.439711
AT3G22510	-	-	-	-	-	-
AT3G23240	-0.539228	0.195439	-0.453828	-0.114294	0.540606	0.371306
AT3G24420	-0.859078	-0.570544	-0.0543444	-0.394344	0.768956	1.10936
AT3G24500	-0.510047	-0.916997	-0.673131	-0.172864	1.61	0.663036
AT3G24982	-0.149439	-0.0661056	0.0901278	0.241594	-0.174872	0.0586944
AT3G25250	-1.52036	-1.10879	-1.08126	0.198239	2.20454	1.30764
AT3G25597	-0.0395278	0.00623889	-0.0598611	-0.200661	0.236939	0.0568722
AT3G26280	-0.30855	-0.47645	-0.374283	0.69135	0.306617	0.161317
AT3G26440	-0.83871	-0.491001	-1.01609	0.0215236	1.0756	1.24868
AT3G27630	-	-	-	-	-	-
AT3G28210	-1.14627	-0.850006	-1.41381	-0.403306	1.89729	1.91609
AT3G28740	0.0521	-0.236033	-0.1979	0.0667333	0.0865	0.2286
AT3G29000	-1.25033	-1.39386	-1.42449	0.753606	1.89694	1.41814
AT3G43250	-	-	-	-	-	-
AT3G44190	-0.291861	-0.412728	-0.434361	0.304339	0.521672	0.312939
AT3G44350	-	-	-	-	-	-
AT3G44830	-0.521317	-0.673583	-0.763917	-0.29335	1.22012	1.03205
AT3G46230	-0.685006	-0.490806	-0.116639	-0.0811389	1.28976	0.0838278
AT3G48520	-0.332756	0.239844	0.0126111	-0.346989	0.0107444	0.416544
AT3G49570	0.0505944	0.0425278	-0.157372	0.266828	0.168561	-0.371139
AT3G49580	-0.0568417	0.116592	-0.211058	-0.135908	0.273042	0.014175
AT3G50260	-0.590711	-0.0873111	-0.323378	0.157556	0.827156	0.0166889
AT3G50840	0.327828	-0.0386056	0.114361	0.249628	-0.146706	-0.506506
AT3G54420	-0.0516111	0.0190556	0.0612222	-0.442344	0.00412222	0.409556
AT3G55840	0.0794944	-0.0396389	-0.0467722	0.0727278	0.0806944	-0.146506
AT3G57740	-	-	-	-	-	-
AT3G59220	-0.738467	-0.4236	-0.519033	0.0997667	0.766333	0.815
AT3G59930	-	-	-	-	-	-
AT3G60120	-	-	-	-	-	-
AT3G63380	-0.438356	-0.570822	-0.843089	-0.308622	1.09251	1.06838
AT4G01070	-0.287928	-0.341394	-0.486478	0.298522	0.348122	0.469156
AT4G01870	-1.02316	-0.743728	-1.19543	0.645039	1.10724	1.21004
AT4G02390	-0.287544	0.117422	-0.122878	0.0925889	0.0153556	0.185056
AT4G03320	-1.03745	-0.65675	-0.290883	-0.289883	1.03625	1.23872
AT4G04610	-0.127039	-0.169239	-0.287806	0.0272278	0.313494	0.243361
AT4G04720	0.0647111	0.00667778	0.0639778	0.0326111	-0.0709889	-0.0969889
AT4G06746	0.118517	0.101583	-0.123283	-0.300083	0.0865167	0.11675
AT4G09760	0.134719	-0.186715	-0.00185926	-0.0215037	0.0278185	0.0475407
AT4G11280	-0.890972	-0.799506	-0.915306	0.380428	1.48799	0.737361
AT4G11600	-0.100078	-0.216344	-0.197178	0.0260222	0.271622	0.215956
AT4G12400	-0.993694	-0.865278	-0.937911	-0.285511	1.62777	1.45462
AT4G12480	0.175539	0.458272	0.297839	-0.173728	-0.321161	-0.436761
AT4G12500	0.282272	-0.250394	0.0969056	-0.000227778	0.00843889	-0.136994
AT4G13180	-0.599756	-0.641322	-0.985756	0.345344	0.921144	0.960344
AT4G15760	-1.40913	-1.40124	-1.53469	0.930425	1.76429	1.65034
AT4G16680	-0.804856	-0.704656	-0.262422	-0.0154889	0.674811	1.11261
AT4G17250	-0.738361	-0.180461	-0.440411	0.188572	0.787322	0.383339
AT4G21920	-0.173656	0.202578	0.193744	0.365244	-0.198056	-0.389856
AT4G21990	-0.194789	-0.417306	-0.400672	0.335044	0.385694	0.292028
AT4G22070	-	-	-	-	-	-
AT4G22530	-1.00968	-1.13452	-1.02135	0.747683	1.17285	1.24502
AT4G22980	0.00387222	-0.291661	-0.275861	-0.365828	0.519006	0.410472
AT4G24160	-0.669831	-0.596214	-0.675697	0.292886	0.923653	0.725203
AT4G24380	-0.385033	-0.486333	-0.623717	0.237083	0.98475	0.27325
AT4G25200	-2.23273	-1.3257	-0.668433	0.0864	2.27353	1.86693
AT4G25380	-	-	-	-	-	-
AT4G32480	-0.365333	0.0521667	-0.0689	-0.154233	0.3708	0.1655
AT4G33070	-1.27346	-1.69149	-1.05339	-0.777256	2.38958	2.40601
AT4G33467	-	-	-	-	-	-
AT4G33930	-	-	-	-	-	-
AT4G34131	-1.40768	-1.37271	-1.76378	1.03016	1.82009	1.69392
AT4G34135	-1.18045	-1.19735	-1.23992	1.00682	1.38012	1.23078
AT4G34138	-0.202106	-0.274172	-0.407672	0.442761	0.230861	0.210328
AT4G34300	-	-	-	-	-	-
AT4G34410	0.0740111	0.186811	-0.256256	-0.261922	0.650178	-0.392822
AT4G35655	-	-	-	-	-	-
AT4G37290	-1.28868	-1.22655	-1.38692	0.265817	2.27232	1.36402
AT4G37370	-1.73092	-2.20039	-2.11972	0.855144	2.76811	2.42778
AT4G39580	-0.640133	-0.369867	0.0094	0.211567	0.160333	0.6287
AT5G01380	-	-	-	-	-	-
AT5G02220	-	-	-	-	-	-
AT5G03210	-0.525722	-1.19536	-0.871756	0.332178	1.33134	0.929311
AT5G04340	-0.903461	-0.872094	-1.30783	0.433339	1.66367	0.986372
AT5G05220	-	-	-	-	-	-
AT5G05410	-0.486461	-0.550194	-0.742928	0.181406	1.41647	0.181706
AT5G06200	-	-	-	-	-	-
AT5G07610	-0.162739	0.0823944	-0.0708722	0.114328	-0.0614389	0.0983278
AT5G08790	-0.767817	-0.816617	-0.87375	0.41655	1.17172	0.869917
AT5G09800	-0.653883	-0.690983	-0.463583	0.170217	0.780517	0.857717
AT5G10695	-0.374922	-0.477922	-0.465989	0.272711	0.780411	0.265711
AT5G10830	-0.258511	-0.123278	-0.561278	0.244856	0.392489	0.305722
AT5G12020	-0.6805	-0.375167	-0.2041	0.1145	1.34773	-0.202467
AT5G12030	-0.799567	-0.6404	-0.112233	-0.316767	1.51257	0.3564
AT5G14602	-	-	-	-	-	-
AT5G16960	-	-	-	-	-	-
AT5G16970	-0.1422	-0.383933	-0.432267	0.366333	0.2886	0.303467
AT5G16980	0.000205555	-0.279444	-0.166878	0.0707889	0.162189	0.213139
AT5G17000	-0.389217	-0.597883	-0.587783	0.318217	0.659183	0.597483
AT5G17350	-0.321844	-0.379111	-0.214544	0.318422	0.984022	-0.386944
AT5G20000	-0.199767	-0.207333	-0.363033	-0.205267	0.429233	0.546167
AT5G20340	-	-	-	-	-	-
AT5G20910	-0.244406	-0.429072	-0.296672	-0.115339	0.461194	0.624294
AT5G22140	-0.435617	0.385033	-0.306333	-0.469367	0.4934	0.332883
AT5G24640	-1.59549	-1.62516	-0.892394	0.795606	1.92384	1.39361
AT5G24660	0.153689	-0.0543778	-0.0973778	0.0271889	0.0986222	-0.127744
AT5G27420	-1.03008	-1.10068	-1.04928	0.733217	1.57655	0.870283
AT5G27760	-0.394133	-0.4961	-0.634967	0.1446	0.596233	0.784367
AT5G28030	-0.101436	0.0158972	0.134481	0.0893972	-0.212636	0.0742972
AT5G33355	-	-	-	-	-	-
AT5G39050	-1.16158	-1.09551	-1.26158	0.905622	1.33172	1.28132
AT5G39860	0.301278	0.449978	0.375211	-0.418889	-0.139756	-0.567822
AT5G43570	-	-	-	-	-	-
AT5G43620	-0.121211	-0.225211	-0.227244	-0.126278	0.880989	-0.181044
AT5G44065	-	-	-	-	-	-
AT5G44575	-0.206844	-0.122311	0.425756	-0.0708444	-0.221978	0.196222
AT5G46295	-0.293428	-0.523228	-1.24183	0.230872	1.47804	0.349572
AT5G47230	-0.956406	-0.373139	-0.771472	0.443528	1.29579	0.361694
AT5G48570	-0.285339	-0.322572	-0.334172	-0.171672	0.660294	0.453461
AT5G49480	-0.223667	-0.4774	-0.524633	0.2529	0.3942	0.5786
AT5G51060	-0.311561	0.163506	-0.301361	-0.656061	0.624572	0.480906
AT5G51190	-0.944428	-0.411261	-0.468661	0.529372	1.21461	0.0803722
AT5G51440	-2.38743	-1.6739	-1.7515	0.4479	2.6541	2.71083
AT5G54165	-1.24884	-1.20591	-1.31744	0.275356	1.95502	1.54182
AT5G54490	-0.883444	-0.398678	-0.820044	0.390522	1.38719	0.324456
AT5G57391	-	-	-	-	-	-
AT5G57560	-1.66423	-1.04757	-1.12383	0.780133	1.71263	1.34287
AT5G58070	-0.279333	-0.147167	-0.268933	-0.313767	0.685733	0.323467
AT5G59070	-	-	-	-	-	-
AT5G59320	0.694706	-0.352061	-1.22366	-0.212928	0.452372	0.641572
AT5G62150	-0.108933	-0.168467	-0.3468	0.0116667	0.317533	0.295
AT5G62430	-0.544172	-0.102839	-0.223406	0.0474611	0.569328	0.253628
AT5G63063	-	-	-	-	-	-
AT5G63790	-0.521028	-0.504894	-0.779861	0.582339	0.747072	0.476372
AT5G64060	-0.133433	0.160933	-0.0738667	-0.0554	0.342933	-0.241167
AT5G64310	-0.514889	-0.321289	-0.269889	-0.282389	0.878244	0.510211

## Sheet: Table S8
Supplementary Table S8. A list of genes induced by ANAC017 [39] and normalized transcript levels. Normalized transcript levels of splice variants were averaged for each gene using the mean values from three independent experiments.
AGI No.	Col_mean	aox1a-1_mean	aox1a-2_mean	nr_mean	aox1a-1nr_mean	aox1a-2nr_mean
AT1G03060	-0.0624167	-0.0622167	0.0849833	0.00595	0.12135	-0.08765
AT1G03070	-0.00907222	0.0538611	-0.159772	-0.198206	0.0699944	0.243194
AT1G05575	-0.982689	-0.766322	-0.928622	0.369278	1.48184	0.826511
AT1G05680	-2.23363	-1.33423	-1.37509	0.621839	2.21587	2.10524
AT1G07400	-1.24327	-1.18347	-1.09153	-0.3183	2.27153	1.56503
AT1G10170	-0.441994	-0.415528	-0.310494	0.133739	0.524606	0.509672
AT1G13650	0.279753	0.986769	1.04444	-1.37258	-0.451297	-0.487081
AT1G14130	-0.275022	-0.127256	-0.409322	0.248011	0.213844	0.349744
AT1G17870	0.321883	0.304783	-0.09355	-0.388317	0.0339167	-0.178717
AT1G20350	-0.569633	-0.0983667	-0.184867	-0.126767	0.4918	0.487833
AT1G21550	0.0971444	-0.678656	-0.0954222	-0.302422	0.960478	0.0188778
AT1G22400	-0.389394	-0.420294	-0.744728	0.0372056	0.748139	0.769072
AT1G23550	-0.430011	-0.831878	-0.661744	-0.385011	1.11919	1.18946
AT1G23710	-0.605128	-0.293928	-0.518194	0.330072	0.923972	0.163206
AT1G24090	0.292272	0.0951389	0.151539	-0.00596111	-0.214294	-0.318694
AT1G26800	-0.00154444	-1.10391	-0.398178	0.313056	1.04552	0.145056
AT1G28480	-1.21713	-0.539994	-0.775194	0.705006	1.45874	0.368572
AT1G32870	-0.638822	-0.858256	-0.544156	0.104028	0.904744	1.03246
AT1G32960	-0.990694	-0.688261	-0.871861	0.00363889	1.03461	1.51257
AT1G59860	-0.0176389	-0.808072	-0.431672	-0.396172	1.36553	0.288028
AT1G61280	0.174167	0.0749	0.0894333	0.0553667	0.1267	-0.520567
AT1G63180	-0.152617	0.15525	-0.0748833	-0.198583	-0.02285	0.293683
AT1G66540	-0.314714	-0.357097	-0.0348806	-0.0409472	0.223636	0.524003
AT1G66730	0.185017	0.01835	0.0130833	0.00708333	-0.0951167	-0.128417
AT1G67810	-1.14363	-0.358494	-0.995694	-0.189461	1.09547	1.59181
AT1G70420	0.0893222	-0.167911	-0.202144	0.324856	0.0612556	-0.105378
AT1G71000	-0.360883	0.0696833	-0.33935	-0.301517	1.04518	-0.113117
AT1G76070	-0.4233	-0.523733	-0.682233	0.215367	0.8209	0.593
AT1G76600	-0.613083	-0.737917	-0.889717	0.56615	1.27005	0.404517
AT1G79410	-0.224356	-0.383756	-0.440289	0.280811	0.351011	0.416578
AT2G01740	0.0237944	0.000361111	0.172061	-0.122372	-0.123739	0.0498944
AT2G04040	-0.777717	0.0575167	-1.54575	0.0636167	1.02788	1.17445
AT2G04050	-1.37247	-1.46217	-0.670333	0.414033	1.55093	1.54
AT2G15480	-0.987183	-0.93105	-1.26148	0.05555	1.51752	1.60665
AT2G15490	-1.01251	-0.900328	-1.83331	-0.34215	1.99297	2.09532
AT2G18700	-0.52595	-0.02145	-0.24605	0.223383	0.170917	0.39915
AT2G20560	-0.755489	-1.07896	-0.931889	-0.220389	1.83571	1.15101
AT2G24100	-0.553539	-0.629472	-0.640172	0.444128	0.683728	0.695328
AT2G26150	-0.441847	-1.18145	-1.22545	0.173636	2.23979	0.435319
AT2G28400	-0.588244	-0.720011	-1.22238	0.810156	0.995922	0.724556
AT2G29370	0.0807944	-0.133806	0.242394	-0.190806	-0.187039	0.188461
AT2G29420	-0.355039	-0.661872	-0.813639	0.458761	0.670694	0.701094
AT2G29490	-0.729272	-1.16111	-1.22064	0.747294	1.18306	1.18066
AT2G29500	-0.453367	-0.739433	-0.2346	-0.4451	1.1672	0.7053
AT2G32020	-0.822772	-1.04404	-0.847106	0.105261	1.50153	1.10713
AT2G36590	-0.166606	-0.391306	-0.0184389	0.00162778	0.241294	0.333428
AT2G36770	-0.814633	-0.1735	-1.14563	0.278067	1.0266	0.8291
AT2G36780	-0.703772	-0.323206	-1.30884	0.430461	0.923728	0.981628
AT2G36790	-1.05864	-1.21584	-0.826672	0.391694	1.48516	1.22429
AT2G36800	-0.750006	-0.980639	-0.968839	0.462161	1.24679	0.990528
AT2G40340	-0.946272	-0.491672	-0.999272	0.555961	0.850594	1.03066
AT2G40350	-0.196844	-0.278411	-0.199078	0.355622	0.377589	-0.0588778
AT2G45170	-0.0275944	0.197489	-0.163061	-0.0441111	0.0500056	-0.0127278
AT2G46240	-0.102033	-0.220033	-0.0071	0.0305333	0.428333	-0.1297
AT2G46310	-0.470244	-0.444111	-0.478511	0.0375556	0.607589	0.747722
AT2G47010	0.245	0.0867	0.1766	-0.561883	0.036	0.0175833
AT2G47890	-0.456011	-0.634028	-0.572878	0.353672	0.744256	0.564989
AT3G04010	-0.903356	-0.565422	-0.676256	0.156911	1.04831	0.939811
AT3G10020	-0.0265667	-0.536467	-0.20375	0.22465	0.694517	-0.152383
AT3G10930	-1.25018	-0.69835	-0.773983	0.627783	1.65838	0.43635
AT3G22370	0.132522	-2.34711	-1.09904	1.51096	-0.0908778	1.89356
AT3G24500	-0.510047	-0.916997	-0.673131	-0.172864	1.61	0.663036
AT3G28740	0.0521	-0.236033	-0.1979	0.0667333	0.0865	0.2286
AT3G46230	-0.685006	-0.490806	-0.116639	-0.0811389	1.28976	0.0838278
AT3G46660	-1.18396	-0.985889	-1.06599	0.869278	1.16768	1.19888
AT3G48360	-1.88207	-1.35224	-1.06667	1.71176	1.39526	1.19396
AT3G49160	-0.222133	-0.1885	-0.2118	0.544833	-0.0106	0.0882
AT3G56290	0.167067	-0.2634	-0.174133	-0.1768	0.184267	0.263
AT3G61630	-0.868811	-0.834678	-0.599111	0.163289	1.10749	1.03182
AT4G08040	-0.413428	-0.263694	-0.793228	0.246872	0.684839	0.538639
AT4G12400	-0.993694	-0.865278	-0.937911	-0.285511	1.62777	1.45462
AT4G13260	0.104722	0.231989	0.130656	-0.137611	-0.102711	-0.227044
AT4G17500	-0.537917	-0.37535	-0.682983	0.29825	1.20545	0.09255
AT4G21510	-0.281733	-0.3961	-0.516933	0.4436	0.504133	0.247033
AT4G22980	0.00387222	-0.291661	-0.275861	-0.365828	0.519006	0.410472
AT4G25200	-2.23273	-1.3257	-0.668433	0.0864	2.27353	1.86693
AT4G25780	0.35995	0.09305	0.219383	-0.28435	-0.0893833	-0.29865
AT4G27030	0.139556	-0.0604111	-0.0340111	-0.0156444	-0.00794444	-0.0215444
AT4G27585	-0.0984167	-0.144217	-0.07015	-0.0780833	0.21235	0.178517
AT4G28720	-0.0205889	-0.505189	-0.217256	-0.0766889	0.232911	0.586811
AT4G34131	-1.40768	-1.37271	-1.76378	1.03016	1.82009	1.69392
AT4G34135	-1.18045	-1.19735	-1.23992	1.00682	1.38012	1.23078
AT4G34138	-0.202106	-0.274172	-0.407672	0.442761	0.230861	0.210328
AT4G35180	-0.555344	-0.657444	-0.459378	0.317389	0.579756	0.775022
AT4G37370	-1.73092	-2.20039	-2.11972	0.855144	2.76811	2.42778
AT5G05410	-0.481378	-0.570644	-0.720844	0.170706	1.42077	0.181389
AT5G10695	-0.374922	-0.477922	-0.465989	0.272711	0.780411	0.265711
AT5G12020	-0.6805	-0.375167	-0.2041	0.1145	1.34773	-0.202467
AT5G14470	-	-	-	-	-	-
AT5G16970	-0.1422	-0.383933	-0.432267	0.366333	0.2886	0.303467
AT5G24280	-0.171567	0.113033	0.2363	-0.382567	0.0563	0.1485
AT5G35320	-0.27895	-0.397583	-0.35845	-0.0338167	0.775117	0.293683
AT5G37670	-0.0636722	-0.127806	0.193894	-0.266239	0.375228	-0.111406
AT5G40690	-0.785028	-1.26626	-0.880061	0.343572	1.47907	1.10871
AT5G43450	-1.36207	-1.11053	-0.6696	0.483233	1.37777	1.2812
AT5G51440	-2.38743	-1.6739	-1.7515	0.4479	2.6541	2.71083
AT5G52640	-1.36342	-1.54155	-1.31255	-0.09265	2.08888	2.22128
AT5G54100	-0.481139	-0.429706	-0.392472	-0.0878389	0.607628	0.783528
AT5G58770	0.218061	-0.280672	-0.223672	-0.0291389	0.102194	0.213228
AT5G59330	-0.0920667	0.328833	0.280467	-0.3973	-0.154033	0.0341
AT5G59820	-1.3337	-1.07927	-0.670567	0.662633	1.8795	0.5414
AT5G60250	-0.3141	-0.588133	0.6516	-0.1879	-0.268033	0.706567
AT5G62480	-1.43209	-1.50058	-1.90729	0.00575556	2.26016	2.57406
AT5G64110	0.206244	0.284278	0.190578	-0.508056	0.0382778	-0.211322
AT5G65080	0.195339	0.492972	0.480622	0.252089	-0.0693278	-1.35169

## Sheet: Table S9
Supplementary Table S9. A list of mitochondrial dysfunction stimulon genes [40] and normalized transcript levels. Normalized transcript levels of splice variants were averaged for each gene using the mean values from three independent experiments.
AGI No.	Col_mean	aox1a-1_mean	aox1a-2_mean	nr_mean	aox1a-1nr_mean	aox1a-2nr_mean
AT1G05060	-0.0833	-0.1249	-0.250067	-0.124267	0.3378	0.244733
AT1G05680	-2.23363	-1.33423	-1.37509	0.621839	2.21587	2.10524
AT1G24095	-0.1907	-0.0694	-0.131267	-0.463433	0.383567	0.471233
AT1G32870	-0.638822	-0.858256	-0.544156	0.104028	0.904744	1.03246
AT2G03130	-	-	-	-	-	-
AT2G03760	-1.14218	-1.20158	-1.01591	0.497489	1.43312	1.42906
AT2G04050	-1.37247	-1.46217	-0.670333	0.414033	1.55093	1.54
AT2G04070	-0.970194	-1.62819	-1.07193	0.606706	1.55897	1.50464
AT2G21640	-1.71667	-1.1453	-1.0408	0.0863333	1.84217	1.97427
AT2G32020	-0.822772	-1.04404	-0.847106	0.105261	1.50153	1.10713
AT2G41730	-1.85659	-1.72016	-1.25119	0.716772	2.08107	2.03011
AT2G47000	-1.86337	-1.82447	-1.47257	0.037	2.63417	2.48923
AT2G47520	-1.37304	-1.48297	-1.07677	0.00796111	1.71549	2.20933
AT3G22370	-	-	-	-	-	-
AT3G25250	-1.52036	-1.10879	-1.08126	0.198239	2.20454	1.30764
AT3G27280	0.146864	-0.0657028	-0.0271861	0.0198139	-0.0148694	-0.0589194
AT3G50930	-1.44823	-0.939761	-1.00546	0.373506	1.83177	1.18817
AT3G61630	-0.868811	-0.834678	-0.599111	0.163289	1.10749	1.03182
AT4G37370	-1.73092	-2.20039	-2.11972	0.855144	2.76811	2.42778
AT5G09570	-0.494556	-0.353056	0.407311	0.253144	-0.00272222	0.189878
AT5G14730	-1.22104	-0.530644	-0.781578	0.369089	1.31179	0.852389
AT5G43450	-1.36207	-1.11053	-0.6696	0.483233	1.37777	1.2812
AT5G51440	-2.38743	-1.6739	-1.7515	0.4479	2.6541	2.71083
AT5G55200	-0.348039	-0.355972	-0.364839	0.144228	0.426561	0.498061
